# Supplementary material for: Lifestyle of sponge symbiont phages by host prediction and correlative microscopy
Source: ISME J. 2021 Feb 18;15(7):2001–11. doi: 10.1038/s41396-021-00900-6 (PMC8245591; doi:10.1038/s41396-021-00900-6)
Supplement: Supplementary file 2 — Table S2 [file 41396_2021_900_MOESM2_ESM.xlsx]

## Sheet: Sheet1
TARGET	ACCESSION	NAME	PROBE REGION	SEQUENCE
Curvibacter AEP phage	GS10652	AEP_004351-1R	2-23bp	gcagattggtttgcttgtgtca
Curvibacter AEP phage	GS10652	AEP_004352-1R	24-43bp	acaggcctttgaactcgtgg
Curvibacter AEP phage	GS10652	AEP_004353-1R	44-64bp	ggaacacctcaatccagtcgg
Curvibacter AEP phage	GS10652	AEP_004354-1R	65-83bp	tcggtatgtgttccagcgc
Curvibacter AEP phage	GS10652	AEP_004355-1R	84-100bp	agctgcggcctttgctg
Curvibacter AEP phage	GS10652	AEP_004356-1R	101-121bp	ggtcagcttcagtgaaggtgc
Curvibacter AEP phage	GS10652	AEP_004357-1R	122-142bp	ggttgctgaccatctgatcca
Curvibacter AEP phage	GS10652	AEP_004358-1R	143-157bp	cggcgccaagtgcca
Curvibacter AEP phage	GS10652	AEP_004359-1R	158-174bp	ccccagcacagcaggcg
Curvibacter AEP phage	GS10652	AEP_0043510-1R	175-193bp	ggtcgttgtgcttggggtg
Curvibacter AEP phage	GS10652	AEP_0043511-1R	194-213bp	ctttacccaggcaaaggcag
Curvibacter AEP phage	GS10652	AEP_0043512-1R	214-230bp	cgcttggcaccatcggg
Curvibacter AEP phage	GS10652	AEP_0043513-1R	231-249bp	gaacagggaactgccctcg
Curvibacter AEP phage	GS10652	AEP_0043514-1R	250-273bp	cggattgatgtcttcaaacttcac
Curvibacter AEP phage	GS10652	AEP_0043515-1R	274-291bp	cacgccagcttcaaaggc
Curvibacter AEP phage	GS10652	AEP_0043516-1R	292-311bp	ttgcggtaggcaccactgtt
Curvibacter AEP phage	GS10652	AEP_0043517-1R	312-332bp	tggaacactgagacagagcgg
Curvibacter AEP phage	GS10652	AEP_0043518-1R	333-351bp	ccagccagcgtctttgtcc
Curvibacter AEP phage	GS10652	AEP_0043519-1R	352-370bp	agcccacatgacgcatacg
Curvibacter AEP phage	GS10652	AEP_0043520-1R	371-388bp	gagcagcagcacccagcc
Curvibacter AEP phage	GS10652	AEP_0043521-1R	389-406bp	tcaagccatcaatggccg
Curvibacter AEP phage	GS10652	AEP_0043522-1R	407-424bp	cgctgtagtccagcgggg
Curvibacter AEP phage	GS10652	AEP_0043523-1R	425-443bp	tcgtaggcatccacctcgg
Curvibacter AEP phage	GS10652	AEP_0043524-1R	444-463bp	cccagtcttcggcgtcaaac
Curvibacter AEP phage	GS10652	AEP_0043525-1R	464-482bp	cccagggcgtagccgatat
Curvibacter AEP phage	GS10652	AEP_0043526-1R	483-500bp	agcagctccgctgtgtcg
Curvibacter AEP phage	GS10652	AEP_0043527-1R	501-517bp	gctcacgcaggccacgc
Curvibacter AEP phage	GS10652	AEP_0043528-1R	518-536bp	cccttgtccgcaatgagct
Curvibacter AEP phage	GS10652	AEP_0043529-1R	537-555bp	cgcgtcagcagcttcaatg
Curvibacter AEP phage	GS10652	AEP_0043530-1R	556-572bp	cgccagttgggcaaggc
Curvibacter AEP phage	GS10652	AEP_0043531-1R	573-593bp	gcatccgctacagactggatg
Curvibacter AEP phage	GS10652	AEP_0043532-1R	594-611bp	gccttcactcgctctgcg
Curvibacter AEP phage	GS10652	AEP_0043533-1R	612-629bp	acttcagtgcgagccgca
Curvibacter AEP phage	GS10652	AEP_0043534-1R	630-649bp	aacctgctgtgcctagtgcc
Curvibacter AEP phage	GS10652	AEP_0043535-1R	650-673bp	cggtgttgttgagttgagaaaaag
Curvibacter AEP phage	GS10652	AEP_0043536-1R	674-698bp	tcttgagaaatcgtcatatcacctc
Curvibacter AEP phage	GS10652	AEP_0043537-1R	699-718bp	caacagcagcattcagctgc
Curvibacter AEP phage	GS10652	AEP_0043538-1R	719-737bp	gcttctttgcgggccttag
Curvibacter AEP phage	GS10652	AEP_0043539-1R	738-755bp	gcagcagcagcgtcttcc
Curvibacter AEP phage	GS10652	AEP_0043540-1R	756-775bp	cctggctggctgcaaaagtt
Curvibacter AEP phage	GS10652	AEP_0043541-1R	776-794bp	tgcagacggaccagctcag
Curvibacter AEP phage	GS10652	AEP_0043542-1R	795-809bp	gcctggcgttcgccc
TARGET	ACCESSION	NAME	PROBE REGION	SEQUENCE
Bcvir 1608	GS10776	1608_1245-1R	2-22bp	atgcccggatatagtcatcca
Bcvir 1608	GS10776	1608_1246-1R	23-44bp	tcgaaatagacgcttctcagga
Bcvir 1608	GS10776	1608_1243-1R	52-73bp	gcctgttgcggtaaatcgtatc
Bcvir 1608	GS10776	1608_1244-1R	74-96bp	aatccattctcgggaaatatcaa
Bcvir 1608	GS10776	1608_1241-1R	102-127bp	cgacctcaacttcgtctaagtagtca
Bcvir 1608	GS10776	1608_1242-1R	128-146bp	taccccggtccctcgatat
Bcvir 1608	GS10776	1608_1239-1R	152-177bp	agtctgttccctatcttctcgatatt
Bcvir 1608	GS10776	1608_1240-1R	178-196bp	cgtctgcctctgcctgcct
Bcvir 1608	GS10776	1608_1237-1R	202-224bp	cctttcagctcaccatcttccac
Bcvir 1608	GS10776	1608_1238-1R	225-245bp	cccgggttggtaactttgatt
Bcvir 1608	GS10776	1608_1235-1R	273-295bp	ccccacctatgaccgttacttta
Bcvir 1608	GS10776	1608_1236-1R	296-312bp	cattgccatcgcaccgg
Bcvir 1608	GS10776	1608_1233-1R	587-609bp	tggtgtgcattgattggtgttag
Bcvir 1608	GS10776	1608_1234-1R	610-632bp	atacgacttctcagggtttccat
Bcvir 1608	GS10776	1608_1231-1R	695-718bp	cgtcagtaaagagttccccttgat
Bcvir 1608	GS10776	1608_1232-1R	719-739bp	tgtctgtggtagccaccgagt
Bcvir 1608	GS10776	1608_1229-1R	745-766bp	tcaaaagttgaaacatccagcc
Bcvir 1608	GS10776	1608_1230-1R	767-789bp	cttggtggtttcgttcacatcta
Bcvir 1608	GS10776	1608_1227-1R	795-819bp	gatataaggaatagatgggagagca
Bcvir 1608	GS10776	1608_1228-1R	820-837bp	ccccttgagtgcccgctc
Bcvir 1608	GS10776	1608_1225-1R	845-868bp	gcatcagtccacttcttctctctc
Bcvir 1608	GS10776	1608_1226-1R	869-891bp	gacaaccttgagtgtcgagtctg
Bcvir 1608	GS10776	1608_1223-1R	895-916bp	tctcgcttggagaaacattgac
Bcvir 1608	GS10776	1608_1224-1R	917-936bp	ccaagtcacttccagccctt
Bcvir 1608	GS10776	1608_1221-1R	945-968bp	ttcttgttctcagttagcctgacc
Bcvir 1608	GS10776	1608_1222-1R	969-987bp	cccatctttcccatctgcc
Bcvir 1608	GS10776	1608_1219-1R	995-1016bp	tctggggtcaaatcttcctctt
Bcvir 1608	GS10776	1608_1220-1R	1017-1038bp	ccctgctactcctttcatttcc
Bcvir 1608	GS10776	1608_1217-1R	1045-1069bp	cgtaaccatcctttttccactctac
Bcvir 1608	GS10776	1608_1218-1R	1070-1087bp	tgtcgcaatccccaaagg
Bcvir 1608	GS10776	1608_1215-1R	1112-1137bp	ctcttcctcttcctctcttctaagtg
Bcvir 1608	GS10776	1608_1216-1R	1138-1160bp	aggtccttttccttttcctcttc
Bcvir 1608	GS10776	1608_1213-1R	1186-1208bp	ttattgccttctacccctttctc
Bcvir 1608	GS10776	1608_1214-1R	1209-1232bp	ggcaatacccttatcgtgaatttt
Bcvir 1608	GS10776	1608_1211-1R	1233-1253bp	gccaaggcgtcctcctttagt
Bcvir 1608	GS10776	1608_1212-1R	1254-1273bp	tgaaaacctccgagccgata
Bcvir 1608	GS10776	1608_1209-1R	1283-1299bp	atcgtaggggtcggggc
Bcvir 1608	GS10776	1608_1210-1R	1300-1320bp	actccattcagctcgccatag
Bcvir 1608	GS10776	1608_1207-1R	1333-1356bp	gccttggtccacaactcttctatc
Bcvir 1608	GS10776	1608_1208-1R	1357-1381bp	gaaacaccccatcaacttgtgtata
Bcvir 1608	GS10776	1608_1205-1R	1383-1405bp	gcactgacaatacgatgcgaaga
Bcvir 1608	GS10776	1608_1206-1R	1406-1430bp	aagcgaggagtacagaaaaatattc
Bcvir 1608	GS10776	1608_1203-1R	1433-1459bp	cattctccgtgtagtcagtaggataat
Bcvir 1608	GS10776	1608_1204-1R	1460-1479bp	tggatgtgtggccttccatt
Bcvir 1608	GS10776	1608_1201-1R	1492-1511bp	tcgagaagcaatccacccag
Bcvir 1608	GS10776	1608_1202-1R	1512-1537bp	agcatttttctacaggattacctaca
TARGET	ACCESSION	NAME	PROBE REGION	SEQUENCE
Bcvir 2142	GS10779	214253-1R	18311-18329bp	tgaaacggaaggcagcatg
Bcvir 2142	GS10779	214254-1R	18330-18351bp	gcaactacacactcagcacgag
Bcvir 2142	GS10779	214251-1R	18361-18380bp	ggtacttatggcgaagccgc
Bcvir 2142	GS10779	214252-1R	18381-18401bp	cagcagacgcacttggctact
Bcvir 2142	GS10779	214249-1R	18411-18432bp	ggcgatagacctgaaaaggaac
Bcvir 2142	GS10779	214250-1R	18433-18455bp	agaaccttcagttcatggacacc
Bcvir 2142	GS10779	214247-1R	18461-18482bp	gtcggaactcgacaatcaaaga
Bcvir 2142	GS10779	214248-1R	18483-18499bp	ccccacagtggaccgca
Bcvir 2142	GS10779	214245-1R	18519-18542bp	gactctacatcctcaaaggctcag
Bcvir 2142	GS10779	214246-1R	18543-18557bp	agggcaaacccggcg
Bcvir 2142	GS10779	214243-1R	18572-18592bp	cctactggtcaacgcagcact
Bcvir 2142	GS10779	214244-1R	18593-18610bp	cagcgtgatggaccgcat
Bcvir 2142	GS10779	214241-1R	18622-18640bp	tcccgctgtcagggcatac
Bcvir 2142	GS10779	214242-1R	18641-18659bp	tgatgaagcggcacggtat
Bcvir 2142	GS10779	214239-1R	18672-18692bp	cggtcattgacaacgacgaga
Bcvir 2142	GS10779	214240-1R	18693-18711bp	gatgagccgatagtcgcga
Bcvir 2142	GS10779	214237-1R	18722-18745bp	cgacgtgatgagtcaagagatgaa
Bcvir 2142	GS10779	214238-1R	18746-18765bp	cgcagaacgcactctgacat
Bcvir 2142	GS10779	214235-1R	18772-18793bp	gaaggatgtgtacgtgttccgt
Bcvir 2142	GS10779	214236-1R	18794-18816bp	tggatagcagagcacaaggtcac
Bcvir 2142	GS10779	214233-1R	18822-18843bp	ggacagaaacacccaagcatct
Bcvir 2142	GS10779	214234-1R	18844-18864bp	ttcttcagagcatgcgactgg
Bcvir 2142	GS10779	214231-1R	18872-18892bp	aacaatgccggacttatcgaa
Bcvir 2142	GS10779	214232-1R	18893-18917bp	gcatcactgatgacaacatactgac
Bcvir 2142	GS10779	214229-1R	18932-18948bp	ctgtgggtcgccgcaga
Bcvir 2142	GS10779	214230-1R	18949-18971bp	tccgagacagatatgtattcgga
Bcvir 2142	GS10779	214227-1R	18982-19000bp	ccttctggaatcgcatccg
Bcvir 2142	GS10779	214228-1R	19001-19021bp	cggcgagatagcgtatcaaga
Bcvir 2142	GS10779	214225-1R	19032-19049bp	cggatgacggcatcaccc
Bcvir 2142	GS10779	214226-1R	19050-19070bp	tccacgacaaccctgcatatt
Bcvir 2142	GS10779	214223-1R	19082-19102bp	cctctcacgcaaagagtggct
Bcvir 2142	GS10779	214224-1R	19103-19123bp	cgaagacctacagggtttcga
Bcvir 2142	GS10779	214221-1R	19132-19151bp	ggcggttgtttcatccagac
Bcvir 2142	GS10779	214222-1R	19152-19173bp	gactcaaaagggaactgggtgt
Bcvir 2142	GS10779	214219-1R	19182-19205bp	cattcagtcagatcatcatggaca
Bcvir 2142	GS10779	214220-1R	19206-19226bp	cgtggtttctcaacggaatgc
Bcvir 2142	GS10779	214217-1R	19232-19252bp	ctcacaggtcgcaggacgtag
Bcvir 2142	GS10779	214218-1R	19253-19273bp	gccgttcacaattgtctcagg
Bcvir 2142	GS10779	214215-1R	19282-19301bp	acgaggcaacccgtatcaag
Bcvir 2142	GS10779	214216-1R	19302-19320bp	cccgcactgttctggctca
Bcvir 2142	GS10779	214213-1R	19332-19356bp	ggacttttagaccctgagaagttga
Bcvir 2142	GS10779	214214-1R	19357-19381bp	caacggctcagagatacactttaca
Bcvir 2142	GS10779	214211-1R	19382-19404bp	agacctgagaaaatgctgtttcc
Bcvir 2142	GS10779	214212-1R	19405-19422bp	ctgcgaggcaccaagcac
Bcvir 2142	GS10779	214209-1R	19432-19456bp	tggcatagaagatgaggttaacaac
Bcvir 2142	GS10779	214210-1R	19457-19481bp	cccttgagaagcatgtcctctacta
Bcvir 2142	GS10779	214207-1R	19482-19500bp	gcagaatcgttgatcccga
Bcvir 2142	GS10779	214208-1R	19501-19521bp	cggcttgagtatgcgaccatc
Bcvir 2142	GS10779	214205-1R	19536-19550bp	gcgtcgccgggctga
Bcvir 2142	GS10779	214206-1R	19551-19576bp	ggtgtatgtcctgtttatgtgtttga
Bcvir 2142	GS10779	214203-1R	19586-19605bp	cggtcctgtggcaagacatc
Bcvir 2142	GS10779	214204-1R	19606-19628bp	agtttttgacagccagtggtatg
Bcvir 2142	GS10779	214201-1R	19636-19655bp	tgctcacctcatacaagcgc
Bcvir 2142	GS10779	214202-1R	19656-19678bp	ggtgagcctgaacaacagacaac
TARGET	ACCESSION	NAME	PROBE REGION	SEQUENCE
Bcvir 2160	GS10777	21601-1R	3375-3395bp	gttggcgtttgagagttctgg
Bcvir 2160	GS10777	21602-1R	3396-3421bp	atcaaaactgaccaacgtttaactat
Bcvir 2160	GS10777	2160001-1R	3439-3463bp	cgtgtagtcgatcaaagtggattct
Bcvir 2160	GS10777	2160002-1R	3464-3484bp	gatgctttggctgtagaggca
Bcvir 2160	GS10777	21600001-1R	3489-3510bp	gcaggtgtgttttggtgaaagt
Bcvir 2160	GS10777	21600002-1R	3511-3535bp	ccaggtacatttacgctatttgata
Bcvir 2160	GS10777	216000001-1R	3540-3567bp	gtttaaatatcataccttcacaaagtca
Bcvir 2160	GS10777	216000002-1R	3568-3588bp	ctccggtcatcagttggaatg
Bcvir 2160	GS10777	2160000001-1R	3746-3770bp	caatgtctctagtacgcatgtcaat
Bcvir 2160	GS10777	2160000002-1R	3771-3792bp	ctcaatctttgggtggcattta
Bcvir 2160	GS10777	216000000001-1R	3884-3905bp	tggtgatattccgttcaagggt
Bcvir 2160	GS10777	216000000002-1R	3906-3931bp	gatgtcttacttaatcacgatggtgt
Bcvir 2160	GS10777	2160000000001-1R	3978-4001bp	agatgacactgcccagttgaatac
Bcvir 2160	GS10777	2160000000002-1R	4002-4027bp	tggatagaaatacctatggaacgatt
Bcvir 2160	GS10777	21600000000001-1R	4051-4074bp	agtatgattttgctgaagcaactg
Bcvir 2160	GS10777	21600000000002-1R	4075-4099bp	ggactattcaatccaaagcagagta
Bcvir 2160	GS10777	216000000000001-1R	4102-4125bp	aaaggaatgttggacctcgtacta
Bcvir 2160	GS10777	216000000000002-1R	4126-4150bp	cgattgactggaaatcctttaactg
Bcvir 2160	GS10777	2160000000000001-1R	4152-4173bp	atgcagcttccagtacttcagc
Bcvir 2160	GS10777	2160000000000002-1R	4174-4200bp	ctcctaataaggatacagctgtacaag
Bcvir 2160	GS10777	21600000000000001-1R	4217-4238bp	gcaagggaatgccataaggtat
Bcvir 2160	GS10777	21600000000000002-1R	4239-4262bp	tttaccaacagcaccttttagtca
Bcvir 2160	GS10777	216000000000000001-1R	4274-4297bp	gagggacctaattttactcacagg
Bcvir 2160	GS10777	216000000000000002-1R	4298-4317bp	gggttacccgaatcgcagac
Bcvir 2160	GS10777	2160000000000000001-1R	4408-4427bp	tggcggaagcggtctaatta
Bcvir 2160	GS10777	2160000000000000002-1R	4428-4445bp	gcgagcgtctcatggacg
Bcvir 2160	GS10777	21600000000000000001-1R	4537-4557bp	gcgattacaaagttgccgaaa
Bcvir 2160	GS10777	21600000000000000002-1R	4558-4580bp	tttggctaagaagggtataaacg
Bcvir 2160	GS10777	216000000000000000001-1R	4673-4695bp	ctgtcgataaggattttgacgaa
Bcvir 2160	GS10777	216000000000000000002-1R	4696-4715bp	gctggcaggtgttagggaat
