# Supplementary material for: Lifestyle of sponge symbiont phages by host prediction and correlative microscopy
Source: ISME J. 2021 Feb 18;15(7):2001–11. doi: 10.1038/s41396-021-00900-6 (PMC8245591; doi:10.1038/s41396-021-00900-6)
Supplement: Supplementary file 3 — Table S5 [file 41396_2021_900_MOESM3_ESM.xlsx]

## Sheet: Phage_nodes
name	lifestyle_classifier	cluster_BC_members_%	cluster_BC_members_N	cluster_family	cluster_id	cluster_novel	cluster_size	cluster_tax	cluster_taxonomy	median_petro	median_sw	mVC_id	norm.agelas_m_1	norm.agelas_m_3	norm.agelas_m_5	norm.agelas_m_6	norm.agelas_p_1	norm.agelas_p_3	norm.agelas_p_5	norm.agelas_p_6	norm.apae_m_1	norm.apae_m_2	norm.apae_m_5	norm.apae_m_6	norm.apae_p_1	norm.apae_p_2	norm.apae_p_5	norm.apae_p_6	norm.condr_m_1	norm.condr_m_2	norm.condr_m_3	norm.condr_m_4	norm.condr_p_1	norm.condr_p_2	norm.condr_p_3	norm.condr_p_4	norm.petro_m_1	norm.petro_m_3	norm.petro_m_5	norm.petro_m_6	norm.petro_p_1	norm.petro_p_3	norm.petro_p_5	norm.petro_p_6	norm.sw_sw_1.1	norm.sw_sw_1.3	norm.sw_sw_2.1	norm.sw_sw_2.3	mean_sponge
BC_2312	NA	0.184211	7	no_refseq	121	NA	38	no_refseq	no_refseq	95.0934	74.2195	2312	0.340414	0.228005	0.710531	2.46526	0.112037	0.217578	0.761451	5.02505	4.06497	15.3665	49.1923	18.1744	6.90993	6.29899	24.2373	16.1865	286.337	95.3059	85.8363	105.856	35.9024	46.5472	22.2789	45.3586	196.131	205.885	14.7327	76.7485	113.438	239.205	5.756	8.14349	67.518	98.7009	80.9211	27.0043	54.1798
BC_5293	NA	0.224299	24	no_refseq	31	NA	107	no_refseq	no_refseq	38.5882	26.0785	5293	1.43351	3.36052	7.48027	9.06177	1.17949	5.26838	14.2607	9.96414	0.297704	0.252116	1.03164	1.08146	0.41569	0.238254	1.1074	0.404768	165.812	49.4746	50.2169	55.5504	60.9324	34.8622	24.9777	31.7413	62.5226	43.7389	7.79657	33.4374	49.2723	91.9567	5.40871	6.25231	17.4481	31.3275	34.994	20.8295	25.9622
BC_7014	NA	0.0787671	23	Podoviridae	4	NA	292	no_refseq_with_rank	no_refseq	11.212	995.752	7014	0	0.280657	1.80389	0.925797	0	1.2052	4.14381	0.720637	0.261061	0.294779	0.361865	0.875398	3.03772	0.835716	0.323699	0.567917	34.0366	12.9968	9.00739	8.39881	19.0782	8.0924	2.74746	5.4191	20.9044	10.6953	3.78214	11.7287	16.4331	22.3654	2.45933	2.49216	277.148	776.34	1315.97	1215.16	6.44611
BC_5025	NA	0.0787671	23	Podoviridae	4	NA	292	no_refseq_with_rank	no_refseq	5.86973	605.112	5025	0	0	0.808806	0.380507	0	0	0.912388	0.222139	0.643785	0.363467	0	0.359793	1.04875	0	0.798252	0.350125	18.6779	9.33849	4.40724	6.65733	8.86399	5.91292	2.63485	4.25207	10.0324	5.9116	2.69044	5.82785	9.25776	8.85495	1.2996	1.02429	147.925	459.088	787.075	751.136	3.48536
BC_4668	lytic	0.1	1	no_refseq	474	NA	10	no_refseq	no_refseq	0.459556	249.705	4668	0	0	0.395756	0	0	0	0	0	0.315009	0.355695	0.436644	0	0.293237	0	0	0	3.15925	0.676948	1.03512	0.144777	3.00269	0.361655	0	0.891675	0.906261	1.11254	0	0.844923	0.341879	0.495177	0.423935	0	80.9826	213.184	324.24	286.226	0.474786
BC_6227	NA	0.444444	4	no_refseq	545	NA	9	no_refseq	no_refseq	7.16184	513.241	6227	0	0.545474	0	0.599781	0	1.36639	2.01343	1.4006	0.507389	0.286461	0.351653	0.283565	0.944638	0	0.314564	0.413918	23.6258	9.44984	3.61243	3.26472	8.59816	2.33008	1.33496	4.189	8.87998	8.95987	1.55498	5.4437	9.08602	12.3626	2.38993	0.645822	142.267	374.442	652.039	674.27	3.58612
BC_5306	NA	0.08	4	no_refseq	75	NA	50	no_refseq	no_refseq	37.8537	859.146	5306	9.56374	21.4107	50.3151	60.3353	9.77342	31.3173	143.008	51.6713	5.33265	9.58509	18.4039	6.56875	12.6634	9.05809	13.899	6.39224	369.848	98.3823	97.2709	104.137	145.232	67.7201	50.6496	57.2985	45.5032	54.8866	23.2863	33.423	42.2843	109.487	13.1815	21.1939	347.042	440.954	1277.34	1569	56.0338
BC_1789	NA	0.0875	7	no_refseq	46	NA	80	no_refseq	no_refseq	9.81286	55.9671	1789	0	0.292052	0.341295	1.28451	0	0.836088	3.38804	1.49979	62.0745	34.5091	35.0198	26.7209	92.8085	17.1031	29.6421	31.0262	7.78429	2.91897	2.38047	2.7468	1.43861	2.02727	0	1.28162	13.5469	13.4322	5.6008	6.19355	14.152	17.9355	1.82799	2.07468	38.7188	59.55	52.3842	63.1865	13.4965
BC_5280	NA	0.5	1	no_refseq	2559	NA	2	no_refseq	no_refseq	6.18904	78.3766	5280	0.807466	0	0	0	0.708675	0	0	0	0.335379	2.08283	0.929758	2.81151	0	1.61044	0	0.364795	222.714	71.4716	48.8577	44.3921	112.601	34.8462	20.7854	22.3094	10.2919	10.4234	2.61629	7.64625	4.73182	15.0251	0.902697	1.28065	42.4395	79.3843	77.3689	105.912	20.0171
BC_2361	NA	0.666667	2	no_refseq	1450	NA	3	no_refseq	no_refseq	5.36647	19.634	2361	0.228092	0	0.238044	0	0	0	0.214823	0.261515	0	2.99527	0.262638	1.05892	0.176379	1.41529	0.704812	0	172.245	47.7756	32.6873	28.2147	85.3881	22.5146	13.9585	14.928	6.723	6.95949	1.26694	7.115	4.00993	7.59504	0.76498	1.20586	7.31917	18.7474	20.5205	21.4979	14.4034
BC_4958	NA	0.224299	24	no_refseq	31	NA	107	no_refseq	no_refseq	1040.11	256.643	4958	117.279	221.092	339.844	528.562	87.1311	252.676	825.403	682.539	8.29135	10.8669	43.5088	12.9084	15.4365	11.0594	34.1467	10.7901	3763.8	1321.39	1605.37	1338.64	2238.98	1269.1	728.203	862.233	1212.84	1149.36	163.352	930.868	1173.35	2633.7	98.8313	313.025	100.187	157.989	628.627	355.297	750.143
BC_5488	NA	0.279279	31	no_refseq	28	NA	111	no_refseq	no_refseq	438.079	116.462	5488	48.5229	101.025	164.15	241.804	43.9888	133.341	419.511	369.721	2.65501	4.36061	19.07	7.50896	7.48938	5.40862	12.9187	6.2133	1724.14	650.547	711.209	633.966	993.562	486.411	306.795	340.353	555.858	533.57	74.1047	359.895	516.264	1207.47	47.5868	121.453	46.5106	69.7534	284.14	163.17	339.09
BC_5824	NA	0.5	1	no_refseq	2379	NA	2	no_refseq	no_refseq	69.5082	797.163	5824	6.02724	12.6752	42.2052	31.3108	5.46046	21.3743	62.809	25.8584	3.55322	4.92399	9.85044	2.52737	9.77253	2.24046	9.21203	2.45946	235.795	68.6063	66.1631	65.6188	79.8842	31.8932	29.0848	36.4215	121.739	84.6494	24.1188	54.3671	107.45	177.973	13.9109	19.1185	354.541	411.429	1182.9	1797.98	45.9079
BC_6177	temperate	0.2	1	no_refseq	980	NA	5	no_refseq	no_refseq	22.0698	240.291	6177	0.713908	7.96944	11.9209	13.1443	1.09649	7.52893	22.3565	7.57129	1.18608	1.00445	3.08262	0.331433	1.79416	0.316409	3.30899	0.645055	91.9759	17.5234	20.9488	21.941	35.8017	10.3831	12.3092	13.2895	41.8004	27.4376	4.13063	16.7019	48.5937	68.0525	7.582	7.73714	107.037	128.378	352.205	484.743	16.5681
BC_6288	NA	0.224299	24	no_refseq	31	NA	107	no_refseq	no_refseq	438.594	127.544	6288	41.3242	71.4832	126.844	183.286	33.9825	67.4742	218.149	184.541	4.03857	7.65459	19.1931	7.09355	8.32445	5.69464	16.8111	6.58918	1368.22	607.102	550.735	571.683	718.133	381.856	262.437	329.614	510.669	476.392	61.0808	400.795	507.808	917.797	38.0453	136.589	43.0356	76.1653	218.691	178.923	276.295
BC_5454	NA	0.224299	24	no_refseq	31	NA	107	no_refseq	no_refseq	265.069	43.424	5454	15.3173	39.7681	86.6845	114.435	23.1446	50.4646	178.915	121.484	2.36116	5.9247	15.8189	3.51889	4.76224	1.95963	11.0601	3.13897	974.458	361.199	364.517	361.244	531.825	271.23	178.7	213.255	305.554	300.946	37.4234	245.409	284.729	572.412	21.5371	85.3189	21.6663	35.997	129.129	50.8509	180.891
BC_6052	lytic	0.279279	31	no_refseq	28	NA	111	no_refseq	no_refseq	75.4451	110.472	6052	1.09399	1.30265	7.61147	10.2054	2.08032	3.26308	17.3442	8.36198	0	0	0	0	0.281987	0	0	0	95.4817	59.6731	60.0564	40.9317	55.6647	33.7348	21.785	29.8685	158.031	87.5144	6.41417	63.3758	121.314	174.997	0.815344	14.8446	11.2981	24.1768	265.658	196.768	33.6265
BC_5719	NA	0.279279	31	no_refseq	28	NA	111	no_refseq	no_refseq	88.8971	28.3115	5719	2.6441	7.2986	15.3442	20.2205	2.28544	9.16693	27.9968	17.684	0.665589	0.789132	2.62939	0.669561	1.70386	1.10086	1.98069	1.04975	641.06	109.158	172.637	168.093	228.153	98.3457	62.8096	85.5666	118.721	104.465	14.7608	73.3292	109.438	233.265	9.80835	26.9405	11.6142	23.3952	66.3409	33.2279	74.0557
BC_6054	NA	0.224299	24	no_refseq	31	NA	107	no_refseq	no_refseq	121.772	47.3853	6054	5.64456	14.6185	27.8832	44.8961	6.60528	17.5577	58.6553	42.9287	1.25038	1.76484	4.33296	1.747	1.74593	1.83459	5.03875	1.02003	409.121	127.074	144.319	137.202	177.621	113.407	76.5792	69.7547	177.015	136.014	16.5473	107.53	157.585	270.75	7.78266	50.7298	10.4095	41.8656	104.866	52.9049	75.5174
BC_5829	NA	0.224299	24	no_refseq	31	NA	107	no_refseq	no_refseq	94.6442	39.0423	5829	2.87117	10.989	25.4697	34.4367	5.75976	15.2053	47.3225	26.1	0.340724	1.34656	3.54216	1.71379	2.22022	2.18147	2.53486	2.22365	337.321	102.387	108.603	95.8366	136.408	92.1224	49.8035	51.1166	140.828	105.895	14.4291	83.393	133.124	243.698	6.41959	33.8275	19.9695	34.2714	86.4022	43.8132	59.9834
BC_5846	NA	0.0346821	6	no_refseq	15	NA	173	no_refseq	no_refseq	277.287	1076.3	5846	14.6386	45.1353	75.9403	80.0568	14.7232	76.8998	180.54	83.1832	3.99424	9.02025	16.7326	4.56374	12.9723	7.8613	14.9678	7.24095	932.154	361.526	259.876	273.811	392.109	217.362	157.35	163.396	397.935	368.028	35.1157	213.078	341.497	632.197	20.307	110.831	417.829	570.804	2467.94	1581.79	172.658
BC_4660	NA	0.0787671	23	Podoviridae	4	NA	292	no_refseq_with_rank	no_refseq	41.2991	402.362	4660	0	0.329824	1.92718	0	0.648275	0.944221	2.26095	0.846881	0	0.17321	1.70103	0.342918	0.28559	0	0	0	13.1866	6.26331	6.04876	2.82004	5.68632	1.58501	1.79376	1.30263	68.8451	38.5735	3.41901	44.0246	60.2665	55.2193	0.825761	4.88125	110.337	257.435	547.289	556.655	10.1313
BC_4684	NA	0.09375	3	no_refseq	153	NA	32	no_refseq	no_refseq	1.83784	224.844	4684	0	0	2.37698	0.406641	0	1.05873	0.390021	0.474792	0.344001	0	0	0.769008	0.320224	0	0	0	7.39286	4.68191	3.95635	3.00393	2.18603	1.38229	2.01129	0.811448	5.77306	0.971942	0	2.99872	3.54676	2.70375	0	0	51.7784	151.755	452.824	297.932	1.48627
BC_4920	lytic	0.0787671	23	Podoviridae	4	NA	292	no_refseq_with_rank	no_refseq	1.68592	291.135	4920	0.421136	0	0	0	0	0	0.396637	0	0	0	0.969836	0	0.325656	0	0	0.761039	3.50852	4.63603	2.6823	1.28627	4.63147	0	0	1.98051	3.52259	1.72975	0.779733	1.64209	3.03741	3.29953	0.470804	0	95.9936	244.976	337.293	446.209	1.12754
BC_4595	NA	0.578947	11	no_refseq	257	NA	19	no_refseq	no_refseq	1.77546	280.422	4595	0.0626856	0.111963	0.327102	0.492438	0.0550162	0	0.295195	0	0.312436	0.0587983	0.757885	0.116408	0.678629	0	0.322834	0.16992	6.4534	2.16346	3.7074	4.45143	1.21333	1.0761	1.21783	2.21098	8.13966	4.26667	1.79897	4.15519	1.75195	1.63711	0	0.23198	110.216	218.986	341.857	433.661	1.5074
BC_4805	temperate	0.5	1	no_refseq	2923	NA	2	no_refseq	no_refseq	0.56251	132.542	4805	0	0	0	0	0	0	0	0	0	0	0	0	0.551677	0	0.734834	0.322309	0	0.212261	0	0.272375	0	1.02059	0	0	1.42082	0	0.330227	0.794793	0.964786	0.931595	0	0	45.7856	107.233	157.85	245.15	0.236133
BC_6941	NA	0.0625	1	no_refseq	308	NA	16	no_refseq	no_refseq	8.78826	750.142	6941	1.0123	2.71211	8.62781	3.31347	0.740375	1.72538	10.8053	2.32127	1.12122	0.474763	2.33123	0.313309	3.91396	0.598213	0.69512	1.82934	53.0111	19.8782	16.4259	20.097	12.9141	8.84982	7.21107	11.2404	12.2307	5.34583	5.31045	13.5331	12.6249	13.2187	0.754461	3.74621	199.381	493.704	1649.67	1006.58	8.09148
BC_4459	NA	0.0597015	4	Podoviridae	60	NA	67	no_refseq_with_rank	no_refseq	4.73429	490.029	4459	0.569892	1.7813	8.62395	2.09854	1.25042	0.36425	9.12457	3.10365	0.710111	0.267276	2.29671	1.05829	3.0848	0.12629	0.880491	0.772394	34.2522	10.5973	5.70392	11.5315	9.15046	4.34806	3.0447	8.82193	6.9233	5.18308	2.76978	4.28551	5.26633	9.30212	1.27421	0.451927	157.332	356.093	1384.1	623.965	4.96935
BC_2394	NA	0.375	3	no_refseq	620	NA	8	no_refseq	no_refseq	41.1097	48.2219	2394	2.69096	5.74089	10.2973	21.7265	2.36173	7.6442	26.4706	19.8829	1.61443	0.560908	2.75423	1.24928	1.15604	0.530068	1.84781	1.21572	304.965	104.259	123.512	122.828	122.717	86.1162	61.4276	68.6651	64.7865	44.9126	9.13424	37.3068	51.7556	97.2172	1.67129	6.95508	21.1737	36.7948	92.9448	59.649	44.2491
BC_4873	NA	0.279279	31	no_refseq	28	NA	111	no_refseq	no_refseq	180.583	54.3316	4873	12.8889	15.8269	31.3	50.9907	12.3997	12.357	63.1467	61.5258	0.411799	1.85994	7.99129	2.07128	1.82085	2.41681	4.46778	2.6875	577.014	275.735	285.631	275.281	330.379	188.165	123.154	133.855	217.001	179.47	20.9956	181.696	218.434	398.428	19.2582	69.1881	30.9916	36.2428	80.8572	72.4203	118.058
BC_4812	NA	0.0540541	6	no_refseq	27	NA	111	no_refseq	no_refseq	3.70913	106.047	4812	0.739034	0.659994	0.771276	0.544277	0	0	1.56609	0.847326	0	0.173301	0.425481	0	0	0	1.14182	0	7.47631	4.39761	1.00866	2.68045	1.30041	0.704819	0.897352	1.30332	7.94784	6.07093	0.855201	3.08746	4.33081	5.3077	0.413097	0.586057	47.0203	86.416	125.678	279.78	1.72614
BC_1616	temperate	1	2	no_refseq	2086	TRUE	2	no_refseq	no_refseq	0	0	1616	0	0	0	0	0	0	0	0	2.60535	0.0764116	0	398.883	2.61425	0	0	615.61	0	0	0.0741226	0	0	0	0	0.0638509	0	0	0	0.363018	0	0	0	0	0	0	0	0	31.8841
BC_1608	NA	0.4	2	Microviridae	1027	TRUE	5	no_refseq	no_refseq	0.120077	0	1608	0.0619241	0	0	0	0	0	0	0	1.0288	7.55092	0.427816	562.721	1.245	3.84233	0.287021	295.454	0	0.0368479	0	0.0236417	0	0	0	0	0.838609	0.0726696	0.229305	2.03511	0.167484	0	0.0346137	0	0	0	0	0	27.3768
BC_7081	NA	1	4	no_refseq	1220	TRUE	4	no_refseq	no_refseq	0	0.230672	7081	0	0	0	0.541945	0.138394	0	0	0	0	13641.8	0.635488	0.951678	0.0609677	15592.7	0.324836	6.80332	0	0.258035	0	0	0	0.827121	0	0	0	0	0	0	0	0	0.0881416	0.500183	0	0	0.461343	0.557327	913.923
BC_7004	NA	1	8	no_refseq	634	TRUE	8	no_refseq	no_refseq	0	0.0129731	7004	0	0	0	0.280533	0	0	0	0	0.332246	2853.21	4.67116	0.371366	0.154641	1478.35	2.17752	3.84619	0	0.0509993	0	0.0218142	0	0	0	0	0	0	0.10579	0	0	0	0	0.0604136	0	0.0259461	0	0.0448771	135.739
BC_6923	NA	1	4	no_refseq	1220	TRUE	4	no_refseq	no_refseq	0	0.254926	6923	0.0745851	0	0	1.02536	0.327299	0	0	0	0.0929364	14341.2	0.515287	0.93491	0	16000.1	0.384117	6.97505	0	0.155336	0	0	0	0.462358	0	0	0	0	0.0690472	0	0	0	0	0.591463	0	0.237084	0.272768	0.410067	948.528
BC_6822	NA	1	4	no_refseq	1220	TRUE	4	no_refseq	no_refseq	0	0.231768	6822	0	0	0	0.579527	0.129492	0	0	0.338326	0.919227	7539.2	7.22029	0	0.228185	8088.96	2.05161	0.333284	0	0.175591	0	0	0	0.281425	0	0	0	0	0	0	0	0	0	0.156003	0	0	0.539586	0.463537	488.768
BC_6480	NA	1	8	no_refseq	634	TRUE	8	no_refseq	no_refseq	0	0.0982784	6480	0	0	0	0.0798337	0	0	0	0	0.253259	2473.01	3.41689	0.0566157	0.220038	1549.68	1.36078	0.128554	0	0.0846609	0	0	0	0.0387682	0	0.0477922	0	0	0	0	0	0	0	0.085962	0	0.0369186	0.297326	0.159638	125.89
BC_2142	NA	1	4	no_refseq	1220	TRUE	4	no_refseq	no_refseq	0	0	2142	0	0	0	0	0	0	0	0	0.256347	97.5466	0.829103	89.8987	0.178971	106.818	0.185414	876.318	0	0	0	0.019636	0	0	0	0	0	0	0	0	0	0	0	0	0	0	0	0.0807921	36.6266
BC_1715	NA	1	14	no_refseq	365	TRUE	14	no_refseq	no_refseq	0	0	1715	0	0	0	0	0	0	0	0	0.860286	0.176618	2.27653	1.79203	357.859	2.87915	14.0125	19.4379	0	0	0	0	0	0	0	0	0	0	0	0	0	0.368815	0	0	0	0	0	0	12.4895
BC_2160	temperate	1	14	no_refseq	365	TRUE	14	no_refseq	no_refseq	0	0	2160	0	0	0	0	0	0	0	0	0.465266	1.68115	8.19046	74.0547	42.7477	45.9734	55.2669	644.535	0	0	0	0	0	0.106832	0	0.0438998	0	0	0	0	0	0	0	0	0	0	0	0	27.2833
BC_2029	NA	1	14	no_refseq	365	TRUE	14	no_refseq	no_refseq	0	0	2029	0	0	0	0	0	0	0	0	0.866793	1.67785	23.3432	16.5397	118.266	49.4179	295.791	133.678	0	0	0	0	0	0	0	0	0	0	0	0	0	0.19465	0	0	0	0	0	0	19.993
BC_1982	NA	1	14	no_refseq	365	TRUE	14	no_refseq	no_refseq	0	0	1982	0	0	0	0	0	0	0	0	0.958288	3.60686	6.64156	0	72.851	89.304	89.9082	0	0	0	0	0	0	0	0	0.150698	0	0	0	0	0	0	0	0	0	0	0	0	8.23189
BC_5750	NA	1	14	no_refseq	365	TRUE	14	no_refseq	no_refseq	0	0	5750	0	0	0	0	0	0	0	0	7.61205	8.91354	12.7006	2.20586	69.8095	553.241	151.19	35.7253	0	0	0	0	0	0	0	0	0	0	0	0	0	0	0	0	0	0	0	0	26.2937
BC_1937	NA	1	14	no_refseq	365	TRUE	14	no_refseq	no_refseq	0	0	1937	0	0	0	0	0	0	0	0	18.0304	15.7523	19.1548	2.94209	206.923	691.368	214.59	28.0578	0	0	0	0	0	0.302194	0	0	0	0	0	0	0	0	0	0	0	0	0	0	37.41
BC_1722	NA	1	14	no_refseq	365	TRUE	14	no_refseq	no_refseq	0	0	1722	0	0	0	0	0	0	0	0	15.3449	5.65915	3.94524	0.899076	215.646	166.052	80.1727	17.633	0	0	0	0	0	0	0	0.0583812	0	0	0	0	0	0	0	0	0	0	0	0	15.7941
BC_1931	lytic			NA		NA		NA		0	0	1931	0	0	0	0	0	0	0	0	0.258864	338.043	14.3528	2.45942	0	232.583	13.9624	4.08275	0	0	0	0	0	0	0	0	0	0	0	0	0	0	0	0	0	0	0	0	18.9295
BC_1879	lytic			NA		NA		NA		0	0	1879	0	0	0	0	0	0	0	0	0	2336.2	0	0.46139	0	1588.97	0	0	0	0.0591381	0	0.0758864	0	0	0	0	0	0	0	0	0	0	0	0.210164	0	0	0	0.312233	122.687
BC_2024	temperate	1	3	no_refseq	1648	TRUE	3	no_refseq	no_refseq	0	0	2024	0	0	0	0	0	0	0	0	109.444	0	1285.62	2849.3	152.442	0.0540171	1470.52	4744.05	0	0	0.166342	0.0465311	0	0	0.177584	0	0	0	0	0	0	0	0.545007	0	0	0.0553448	0	0	331.636
BC_1775	NA	1	6	no_refseq	784	TRUE	6	no_refseq	no_refseq	0	0	1775	0	0	0	0	0	0	0	0	6.89877	0	0.341521	0	153.668	0	1.37475	0	0	0	0	0	0	0	0	0	0	0	0	0	0	0	0	0	0	0	0	0	5.07134
BC_2141	NA	1	6	no_refseq	784	TRUE	6	no_refseq	no_refseq	0	0	2141	0	0	0	0	0	0	0	0	0.462418	0	6.0601	13.6029	13.1289	0.942012	20.6413	608.898	0	0	0	0	0	0	0	0.0396647	0	0	0	0	0	0	0	0	0	0	0	0	20.743
BC_4275	NA	1	3	no_refseq	1833	TRUE	3	no_refseq	no_refseq	0	0	4275	0	0	0	0	0	0	0	0	0	0	0	0	0	0	0	0	0	0	0	0	0	0	0	0	0	0	0	140.965	0	0	0	246.217	0	0	0	0	12.0994
BC_3901	NA			NA		NA		NA		0	0	3901	0	0	0	0	0	0	0	0	0	0	0	0	0	0	0	0	0	0	0	0	0	0	0	0	0	0	0	255.14	0	0	0	3.45191	0	0	0	0	8.081
BC_4236	NA			NA		NA		NA		8.79174	0	4236	0	0	0	0	0	0	0	0	0	0	0	0	0	0	0	0	0	0	0	0	0	0	0	0	14.4143	0	1.29475	439.777	11.427	0	6.15647	955.116	0	0	0	0	44.6308
BC_3858	NA			NA		NA		NA		0	0	3858	0	0	0	0	0	0	0	0	0	0.544701	0	0	0	0	0	0	0	0	0	0	0	0	0	0	0	0	0.268798	442.51	0	0	0	12.7407	0	0	0	0	14.252
BC_2300	NA	1	11	no_refseq	448	TRUE	11	no_refseq	no_refseq	0.0550035	0.0135156	2300	0.0184784	0.0660087	0.0385692	0	0.048653	0.0236212	0.243649	0	0.0306999	0.797296	0.21277	0.0686292	0.14289	0.524146	0.380659	0.0834814	2816.02	200.702	0.369893	48.9179	638.446	95.4282	0.592335	65.204	0.161923	0.0433699	0.102638	0	0.0666371	0	0.082631	0	0	0	0.0270313	0.0580537	120.9
BC_3748	NA	1	9	no_refseq	526	TRUE	9	no_refseq	no_refseq	19.7159	0	3748	0	0	0	0.0540097	0	0	0.207209	0.126123	0	0.464319	0.379992	0	0	0.0487545	0.0566524	0.0993944	0.0654608	0	0	0	0.193564	0	0	0	11.7864	1.35547	45.7753	251.411	19.1406	3.16016	20.2913	76.3584	0	0	0	0	13.4679
BC_3610	NA	0.833333	5	no_refseq	770	NA	6	no_refseq	no_refseq	0.918052	0	3610	0	0	0.0698835	0	0	0	0	0	0	0	0	0	0.0517805	0	0	0	0.0796954	0	0	0	1.82632	0	0	0	1.54696	0.0785819	412.824	0.447596	1.38851	0.174879	42.8571	0.106203	0	0	0	0	14.4203
BC_4225	NA	1	3	no_refseq	1387	TRUE	3	no_refseq	no_refseq	372.812	0	4225	0.050641	0.520087	0	0.124319	0.0222226	0.453145	0	0.203215	0	0.0950011	0	0	0.0391597	0.157111	0.078241	0	0.0602707	0	0.115194	0.038668	1.24752	0.0482965	0.0245958	0	215.162	0.178286	428.749	2035.88	412.68	0.132255	332.944	1164.22	0	0	0	0	143.538
BC_3402	NA			NA		NA		NA		0.0230706	0	3402	0.224289	0	0	0	0.131232	0	0	0	0	0	0.0573907	0	0	0	0	0	0.0593198	0.0296584	0.0907013	0	0	0	0	0	906.388	0	0.0461413	0	631.025	0	0	0.0526999	0	0	0	0	48.0658
BC_6711	NA	1	31	no_refseq	159	TRUE	31	no_refseq	no_refseq	0.143924	0.414785	6711	0.310934	0	0	0.152663	0	0	0	0	15427.1	11400.7	4771.5	7887.39	10023.7	7194.84	3847.83	4856.23	1.01767	0.508808	0.495102	1.06839	0.341953	0.444809	0	0.304637	0	0	0.287847	0	0.420486	0.40602	1.56422	0	1.20418	0.282391	0.341139	0.488431	2044.27
BC_1687	NA	1	31	no_refseq	159	TRUE	31	no_refseq	no_refseq	0.356808	0.463094	1687	0.679868	0.303578	0.354765	0.500703	0.298344	0.869084	1.92095	1.16924	22154.3	3329.31	9502.26	7206.31	23431.6	2717.03	6726.45	3667.98	7.08006	0.80911	3.40232	3.37433	2.84122	1.29679	0	0.932538	0.270798	0.398922	0.314694	0.757409	0	0.443888	5.51037	0	1.12842	0.926187	0	0	2461.52
BC_2188	NA	1	31	no_refseq	159	TRUE	31	no_refseq	no_refseq	0	0	2188	0	0	0	0.0944418	0	0	0	0	2765.84	629.142	2759.83	5065.66	3563.44	482.7	1275.14	1373.64	2.9761	0.28615	1.40016	3.59845	1.69234	0.550345	0.560544	1.3569	0	0	0	0	0	0	0.645119	0.203383	0	0.174696	0	0	560.274
BC_2271	NA			NA		NA		NA		0	0	2271	0	0	0	0	0	0	0	0	0.316545	4.46787	1.75509	49.7111	17.0906	29.2177	26.8859	97.4394	0	0	0	0	0	0	0	0	0	0	0	0	0	0	0	0	0	0	0	0	7.09014
BC_6661	NA	1	4	no_refseq	1129	TRUE	4	no_refseq	no_refseq	0	0	6661	0	0	0	0	0	0	0	0	2441.28	170.015	430.405	199.838	3488.57	162.841	276.884	86.4302	0	0	0	0	0	0	0	0	0	0.287832	0.22706	0	0	0	0.548396	0	0	0	0	0	226.791
BC_1172	temperate	1	11	no_refseq	425	TRUE	11	no_refseq	no_refseq	0	0	1172	0	0	0	0	0	0	0	0	179.641	0	3.23558	0	44.8164	0	0.964776	0	0	0	0	0	0	0	0	0	0	0	0	0	0	0	0.261784	0	0	0	0	0	7.15372
BC_1817	NA	1	4	no_refseq	1129	TRUE	4	no_refseq	no_refseq	0	0	1817	0	0	0	0	0	0	0	0	1349.49	357.451	151.117	557.994	2060.98	250.108	70.6572	182.523	0	0	0.492766	0	0	0	0	0	0	0	0	0	0	0	0	0	0	0.163951	0	0	155.65
BC_6793	lytic	0.934783	43	no_refseq	90	NA	46	no_refseq	no_refseq	373.296	0	6793	6.38496	0.292415	2.56289	3.85833	4.16691	3.13922	4.47159	2.25248	1696.04	637.906	633.967	501.031	2991.16	428.398	428.826	212.867	0	0	0	0.250019	2.73674	0	0.318062	0	438.994	5.37953	544.255	585.47	307.597	21.5921	954.478	116.499	0	0	0	0	329.215
BC_2266	NA			NA		NA		NA		0	0	2266	0	0	0	0	0	0	0	0	14.7509	0.701309	1.29137	123.05	9.10605	0	0.385056	435.402	0	0	0	0	0	0	0	0	0	0	0	0	0	0	0	0	0	0	0	0	18.2715
BC_6023	NA	1	6	no_refseq	821	TRUE	6	no_refseq	no_refseq	0	0	6023	0	0	0	0	0	0	0	0	5.77271	1539.26	31.8017	96.5102	5.09813	1939.69	28.6923	176.671	0	0	0.108086	0	0	0.169936	0	0.0465538	0	0	0	0	0	0	0	0.125602	0	0	0.173773	0	119.498
BC_1615	NA	1	6	no_refseq	821	TRUE	6	no_refseq	no_refseq	0	0	1615	0	0	0	0.14875	0	0	0	0	22.8393	51.6494	40.0743	771.445	24.0428	59.7532	38.8902	1462.8	0	0.022535	0.0344582	0.028917	0	0	0	0.029683	0	0.0888848	0	0	0	0	0	0.0800845	0	0	0	0	77.2477
BC_5157	NA	1	6	no_refseq	821	TRUE	6	no_refseq	no_refseq	0	0	5157	0	0	0	0	0	0	0	0	25.4383	575.386	18.6073	511.577	25.2421	683.269	16.6448	947.478	0	0	0	0	0	0	0	0.0633301	0	0.18964	0	0	0	0	0	0.170864	0	0	0	0	87.6271
BC_6554	NA	1	6	no_refseq	821	TRUE	6	no_refseq	no_refseq	0	0	6554	0	0	0	0	0	0	0	0	12.5696	611.262	27.6849	430.594	10.8579	768.273	30.1142	841.582	0	0.0763042	0	0.048957	0	0	0	0	0	0	0	0	0	0	0	0.271169	0	0	0	0	85.4167
BC_2063	NA	1	6	no_refseq	821	TRUE	6	no_refseq	no_refseq	0	0	2063	0	0	0	0	0	0	0	0	6.22478	24.3583	250.222	35.7482	4.59567	25.9966	265.218	49.0296	0	0	0	0	0	0	0	0	0	0	0	0.287866	0	0	0	0	0	0	0	0	20.6775
BC_4885	NA	1	31	no_refseq	159	TRUE	31	no_refseq	no_refseq	0.325531	0	4885	1.60513	0	0	0	1.40875	0	0	0	1103.55	111.961	63.344	44.3047	1341.87	82.7819	36.5229	65.6602	0	0.17366	0	0	0	0	0	0	0	0.342485	0.540346	0.975383	0	0	2.61009	0.308576	0	0	0	0	89.3112
BC_441	NA	1	31	no_refseq	159	TRUE	31	no_refseq	no_refseq	0.887024	0	441	1172.31	79.3044	172.392	263.977	380.432	65.8935	200.447	215.717	19.7232	7.32585	17.1767	3.55338	14.3135	3.46153	9.41213	1.34082	8.92353	2.23077	3.83745	9.83998	6.04687	3.57533	0.379332	3.61174	1.61765	0.274964	1.37375	0.783086	0.422478	0.203972	2.27014	0.990962	0	0.0709323	0	0	83.5363
BC_2206	NA	1	31	no_refseq	159	TRUE	31	no_refseq	no_refseq	0	0	2206	1.22635	0.219039	0.895901	0.120423	1.07631	0.313533	0.231003	0.281211	419.614	155.521	144.739	103.961	543.006	122.838	111.284	175.963	0	0.145948	0	0	0	0	0	0	0	0	0	0	0	0	0	0	0	0	0	0.385284	55.6699
BC_1291	NA	1	18	no_refseq	279	TRUE	18	no_refseq	no_refseq	0	0	1291	0.184194	0	0	0	0	0	0	0	0	862.735	0.530227	0	0	227.275	0	0.16643	0	0	0	0	0	0	0	0	0	0	0	0	0	0	0	0.194756	0	0	0	0	34.0964
BC_2035	NA			NA		NA		NA		0	0	2035	0	0	0	0	0	0	0	0	0	0	494.13	0.085304	0	0	383.533	0.0830119	0	0	0	0	0	0	0	0	0	0	0	0	0	0	0	0	0	0	0	0	27.4322
BC_6949	NA	1	20	no_refseq	252	TRUE	20	no_refseq	no_refseq	0	0	6949	0	0	0	0	0	0	0	0	0	0.0482497	0.177691	1870.6	0.0397772	0.0683953	0.0529833	3175.46	0	0.0306091	0.0468043	0.0196389	0	0.0490581	0	0.120955	0	0	0	0	0.0463756	0	0	0	0	0	0	0	157.711
BC_5716	NA	1	20	no_refseq	252	TRUE	20	no_refseq	no_refseq	0	0	5716	0	0	0	0	0	0	0	0	0	0	0.262564	1662.11	0	0	0.0234871	2789.94	0	0.0271376	0	0.0174116	0	0.0434943	0.0221502	0.089364	0	0	0	0	0	0	0	0	0.0504629	0	0	0	139.142
BC_1638	NA	1	2	no_refseq	2257	TRUE	2	no_refseq	no_refseq	0.0833431	0	1638	2.03377	0.908128	1.83307	0.544658	0.405669	0.590862	2.08959	0.63594	1685.53	1211.1	850.282	1497.9	1544.15	676.445	717.754	834.614	95.0597	22.6636	38.7764	125.081	63.9276	20.7186	15.4453	41.7354	0	0.216971	0	0.205975	0.166686	0	0.31004	0	0	0.167916	0	0	295.347
BC_2164	NA			NA		NA		NA		0	0	2164	0	0	0	0	0	0	0	0	1.82629	18.8628	4.76514	255.646	1.25005	18.8574	2.99711	222.544	0	0	0	0	0	0	0	0	0	0	0	0	0	0	0	0	0	0	0	0	16.4609
BC_1122	lytic	1	18	no_refseq	279	TRUE	18	no_refseq	no_refseq	0	0	1122	0	0	0	0.131005	0	0	0	0	681.961	393.999	98.008	3.90202	31804.9	2626.58	1682.52	121.027	0	0.0396933	0.060695	0.0509347	0.117377	0.318089	0	0	0	0	0	0	0	3.74552	0.149146	0	0	0.48466	0	0	1169.3
BC_1296	NA	1	18	no_refseq	279	TRUE	18	no_refseq	no_refseq	0	0	1296	0	0	0	0.187381	0	0	0	0	190.14	289.247	60.3141	1.86039	8574.25	2338.22	1236.59	140.349	0	0	0	0.0728534	0	0.363977	0	0	0	0	0	0	0	0.249178	0	0	0	0.173306	0	0	400.995
BC_4151	NA			NA		NA		NA		6.68318	0	4151	0	0	0	0	0	0	0	0	6.64445	0	3.70961	0.618899	2.92079	0	4.00492	1.20454	0	0	0	0	0.19548	0	0	0	7.25686	93.8664	4.83366	7.67329	6.1095	202.366	2.98067	2.93656	0	0	0	0	10.8538
BC_1194	NA	1	3	no_refseq	1860	TRUE	3	no_refseq	no_refseq	4.40837	0	1194	0	0	0	0	0	0	0	0	162.612	0	19.7977	4.97252	72.9074	0	15.9677	16.1721	0	0	0	0	0	0	0	0	3.48034	27.1235	2.08748	7.06524	5.33641	52.4484	3.30861	0.596051	0	0	0	0	12.3086
BC_1646	NA			NA		NA		NA		0	0	1646	0	0	0	0	0	0	0	0	0	16.913	0.253196	521.454	0	8.67377	0	1195.29	0	0	0	0	0	0	0	0	0	0	0	0	0	0	0	0	0	0	0	0	54.4558
BC_6503	NA	1	7	no_refseq	704	TRUE	7	no_refseq	no_refseq	0.477309	0	6503	0	0	0	0	0	0	0	0	0.843126	4.3793	2.92171	505.125	0.784851	3.14887	2.82264	485.683	0	0	0	0	0	0	0	0	0.727685	0	1.12752	5.87976	0	0	0.226933	1.28779	0	0	0	0	31.7174
BC_1496	NA	0.952381	40	no_refseq	102	NA	42	no_refseq	no_refseq	0	0	1496	0.817633	0.243396	0	0.535256	0.239199	0	0.513379	0.312481	5730.68	1102.84	2136.97	2371.79	9457.13	892.061	1309.71	956.593	8.10927	1.94613	3.47179	11.9661	8.15273	1.29963	0.661859	3.73834	0	0	0	0	0	0.35589	2.13282	0	0	0.123763	0	0	750.071
BC_1734	NA	1	20	no_refseq	252	TRUE	20	no_refseq	no_refseq	0	0	1734	0	0	0	0	0	0	0	0	431.641	29.6392	40.2509	0	463.126	16.3325	17.8254	0	0	0.0512337	0	0	0	0	0	0	0	0	0	0	0	0.67458	0.192509	0	0	0	0	0	31.2417
BC_1548	NA	1	20	no_refseq	252	TRUE	20	no_refseq	no_refseq	0	0	1548	0	0	0	0	0	0	0	0	341.079	44.4576	426.586	0.329649	329.859	30.5265	197.836	0	0	0.105631	0	0	0	0	0	0	0	0	0	0	0	0	0	0	0	0	0	0	42.8369
BC_1418	NA	1	20	no_refseq	252	TRUE	20	no_refseq	no_refseq	0	0	1418	0	0	0	0	0	0	0	0	32.8394	6.70551	284.516	0.226931	19.8915	4.98281	130.086	0	0	0	0	0	0	0	0	0	0	0	0	0	0	0	0	0	0	0	0	0	14.9765
BC_4492	NA	0.205882	14	no_refseq	58	NA	68	no_refseq	no_refseq	6.42324	139.291	4492	0	0.287289	3.86088	3.15891	0	0.822451	1.96937	3.13507	0.53446	0.301744	0.74083	0.597388	0	0.285154	0.662695	0	5.55156	3.15849	2.63435	2.45636	2.54725	1.6874	0.624973	2.14321	13.7103	5.28523	2.97808	8.42202	10.7309	7.56126	1.0789	0.34014	45.9182	148.711	186.354	129.87	2.72708
BC_4248	NA	0.0526316	1	no_refseq	258	NA	19	no_refseq	no_refseq	529.211	2208	4248	20.902	61.4342	121.219	131.983	22.8729	132.751	360.205	135.75	13.0774	7.81751	36.5585	13.1431	21.7895	12.7819	26.7072	9.9212	2294.32	750.2	655.055	591.132	878.168	534.063	358.4	358.559	798.719	635.738	74.5834	422.684	675.532	1186.08	40.0792	246.323	858.085	1176.24	3399.23	3239.75	363.392
BC_5596	NA	0.205882	14	no_refseq	58	NA	68	no_refseq	no_refseq	21.4826	159.526	5596	0.393715	1.40643	4.10892	2.70629	0.345545	3.52303	8.34325	2.70844	0.327057	0	2.26672	0	0	0.348995	0.40553	0.711486	5.62299	5.03701	2.68677	3.60755	1.55877	1.50195	1.14734	2.16015	38.421	21.2536	2.91585	21.7116	30.1711	40.101	1.98067	5.82806	38.7726	152.684	266.664	166.368	6.66565
BC_1273	NA			NA		NA		NA		0	0	1273	0.0677772	0	0	0.199664	0	0	0	0.0777087	0.0281511	3673.19	0.234127	0.125863	0.104822	2742.77	0.0698111	0.0612405	0	0.0806615	0	0	0	0.129279	0	0	0	0	0	0	0.0916571	0	0	0.429981	0	0	0	0.159702	200.552
BC_6994	NA	1	14	no_refseq	354	TRUE	14	no_refseq	no_refseq	0	0	6994	0	0	0	0	0	0	0	0	0	0	0	0	0	0	0	0	125.402	1790.21	0.123864	0.207892	103.361	1608.06	0	0.213399	0	0	0	0	0	0	0	0	0	0	0	0	113.362
BC_2857	temperate	1	6	no_refseq	861	TRUE	6	no_refseq	no_refseq	0	0	2857	0	0	0	0	0	0	0	0	0	0	0	0	0	0	0	0.0735784	47.6347	6.88076	7.48349	125.291	991.989	5.82465	2.57079	82.7188	0	0	0	0	0.0734153	0	0	0	0	0	0	0	39.7044
BC_154	NA			NA		NA		NA		0	0	154	0	329.274	0.166217	0	0	429.892	0.150004	0	0.132304	0	0	0	0	0	0	0	0	0	0	0	0.98088	0	0	0	0	0	0	0	0	0	0	0	0	0	0	0	23.7686
BC_6003	NA			NA		NA		NA		25.4871	5.00582	6003	13.0821	20.2272	72.9508	56.9445	10.6247	28.454	115.671	51.2652	0.648789	0	0.449653	0	0	0	0.804456	0	25.3298	23.2372	15.6341	18.4872	10.3072	7.07617	9.10397	8.11112	39.3525	22.9137	11.3877	28.0606	42.5998	51.7578	7.85817	18.3741	1.7284	0.354661	8.28324	26.6843	22.2098
BC_5075	NA	0.44898	22	no_refseq	78	NA	49	no_refseq	no_refseq	76.4627	114.26	5075	7.32356	10.3974	24.889	10.5106	4.61465	8.88171	37.6711	16.7934	4.36775	20.7843	35.4607	18.4819	11.4715	14.648	17.6011	16.6279	811.723	79.6709	108.668	181.67	429.389	55.6969	55.6347	83.3063	156.174	107.32	14.2549	45.6058	148.643	195.432	10.0767	26.2087	142.539	60.2025	85.9811	217.695	86.5624
BC_7047	NA	0.0732984	14	no_refseq	12	NA	191	no_refseq	no_refseq	517.736	196.275	7047	44.4749	75.8837	147.23	223.872	36.8849	76.2818	249.308	234.96	3.64367	7.55878	26.6624	8.80835	12.2263	8.40907	17.2311	8.94035	1526.53	717.886	633.552	674.754	815.253	511.519	350.471	423.908	631.312	553.407	92.1662	482.064	564.937	1102.1	48.0096	146.144	60.4987	103.482	329.181	289.067	326.762
BC_4529	NA	0.0732984	14	no_refseq	12	NA	191	no_refseq	no_refseq	118.09	158.447	4529	9.12291	14.3391	40.5591	47.3	9.76824	25.423	84.5472	55.6456	5.30486	4.10744	20.3789	15.4166	12.5571	5.82241	13.1553	7.41875	433.005	193.149	172.159	161.332	214.465	120.59	87.0228	96.9609	156.687	123.975	19.7625	112.204	151.665	248.5	10.6068	36.0761	197.853	470.779	119.042	101.175	84.6571
BC_2478	NA	0.0732984	14	no_refseq	12	NA	191	no_refseq	no_refseq	332.536	290.581	2478	29.559	52.7954	94.6734	129.515	23.08	66.4507	197.564	160.103	5.58828	6.69248	16.1964	9.27475	15.4485	4.51751	14.0682	11.4201	1117.02	482.669	470.206	474.912	576.442	342.175	212.674	262.201	462.501	365.065	55.4834	300.007	397.53	738.161	29.1709	102.384	134.438	282.712	388.569	298.451	225.798
BC_6443	NA	0.666667	4	no_refseq	763	NA	6	no_refseq	no_refseq	94.015	160.436	6443	1.31631	0.235106	2.19798	1.55108	0.231053	0.673063	3.71921	1.81103	0	0	0.303134	0.24444	0.203576	0.466719	0.542325	0.237872	20.366	46.8396	9.22226	12.0612	12.9707	23.0988	3.06873	8.87281	204.372	99.017	5.11802	89.0129	130.421	168.447	2.94311	10.1601	67.5818	108.31	296.153	212.562	26.8664
BC_6290	NA	0.75	3	no_refseq	1070	NA	4	no_refseq	no_refseq	163.223	63.1833	6290	1.07213	0.319156	5.59453	1.05279	0.313653	0.913679	3.70246	2.04872	6.08587	3.01693	3.29202	1.49322	12.1595	2.69267	1.47241	0.96873	51.0402	10.2075	16.0961	24.0137	29.0841	12.4404	5.03365	14.4257	253.946	377.872	77.0861	189.513	136.933	335.299	10.7872	27.2066	39.5439	86.8227	112.139	31.4376	50.537
BC_5854	NA	0.75	3	no_refseq	1070	NA	4	no_refseq	no_refseq	77.8025	130.161	5854	0.545582	0.974464	3.98569	1.60722	0.478832	0	1.15615	2.03296	1.01973	0.255874	0.628212	0.759863	2.00397	0.241806	0.842932	0	16.3955	42.0419	8.81143	8.43595	17.5202	23.8048	2.91482	6.09367	163.092	87.0747	5.5558	68.5302	103.293	115.769	1.21985	9.95093	61.8781	107.771	236.838	152.551	21.7824
BC_5710	NA	0.407895	31	Myoviridae	51	NA	76	no_refseq_with_rank	no_refseq	7.4711	9.3058	5710	0.39556	0.706509	2.4769	1.5537	0	1.51695	2.23529	2.26761	2.79301	18.5515	14.3473	8.08014	7.95284	15.9537	16.5009	8.39914	425.113	26.48	41.7501	70.9788	219.25	23.012	38.2317	48.056	27.0995	7.8914	0.732379	7.05079	23.1802	27.6341	0	1.67296	5.25226	3.77211	13.8875	13.3593	34.1207
BC_6002	NA	0.214286	3	no_refseq	366	NA	14	no_refseq	no_refseq	25.1579	70.4141	6002	0.388854	4.16719	7.30474	12.6007	0.341279	5.46785	14.2831	7.57917	0	1.8237	1.79099	1.44421	0.601386	0.689372	2.40314	0.702702	75.6674	28.2292	22.6441	25.8318	28.2246	11.4964	9.63198	12.3437	36.8625	43.3514	5.75971	25.7756	24.5401	51.2846	2.17358	4.11151	30.9793	46.97	93.8581	229.367	14.6724
BC_6549	NA	0.08	4	no_refseq	75	NA	50	no_refseq	no_refseq	129.728	1366.23	6549	10.3285	29.8852	46.35	70.5893	12.872	57.301	130.934	66.0779	4.28991	8.5254	21.6448	5.37041	8.78547	8.05667	10.0001	6.34599	565.946	135.088	161.829	156.468	231.72	103.231	71.8352	86.621	210.139	172.599	21.8004	101.717	157.739	319.641	18.9364	45.2117	664.223	751.365	1981.1	2863.29	95.5587
BC_2439	NA	0.193548	6	no_refseq	160	NA	31	no_refseq	no_refseq	142.981	159.534	2439	10.811	14.804	31.5915	25.8323	9.33019	20.4995	58.038	41.7304	8.831	51.21	85.0639	34.1295	23.4079	34.6587	42.3147	38.7478	1901.5	148.175	250.839	446.732	885.055	120.461	150.348	195.459	276.31	192.42	23.1859	93.5421	235.708	301.4	9.66885	40.5798	140.359	85.2581	178.709	290.967	181.324
BC_5979	NA	0.44898	22	no_refseq	78	NA	49	no_refseq	no_refseq	53.6502	69.4727	5979	2.69731	5.41988	10.0284	9.2703	4.88257	4.09451	18.8942	17.5889	19.0455	71.3156	85.9927	31.6189	37.4137	71.5787	45.6676	31.6832	1937.57	158.397	244.045	437.663	862.924	110.776	147.709	212.868	146.114	71.6165	7.80325	35.6838	129.34	150.353	2.07311	20.4986	34.3228	39.8077	99.1377	131.614	160.707
BC_7066	NA	0.0732984	14	no_refseq	12	NA	191	no_refseq	no_refseq	216.432	131.892	7066	16.0346	37.2925	89.8358	149.412	20.2451	31.1653	127.762	124.281	3.40137	5.0134	18.1751	5.6012	7.68606	3.38016	11.1071	5.30949	850.171	363.948	364.229	407.163	384.032	218.235	188.001	231.146	265.03	261.237	62.5879	189.846	243.019	470.963	38.2274	54.5303	56.72	77.3551	198.852	186.43	164.002
BC_5460	NA	0.0958904	7	no_refseq	54	NA	73	no_refseq	no_refseq	139.212	1054.06	5460	11.5485	31.0917	61.3249	65.5393	10.8808	58.3989	126.521	56.6623	4.09124	4.93825	12.7109	3.78452	12.6073	4.21512	9.97082	4.91043	491.769	119.652	140.774	141.867	193.347	80.9838	59.389	70.0172	189.271	202.091	29.243	96.6811	181.743	399.843	18.4164	42.9168	373.581	513.157	1594.97	1934.14	91.7875
BC_4600	NA	1	3	no_refseq	1745	TRUE	3	no_refseq	no_refseq	1.44466	185.1	4600	0	0	0.346214	0.217171	0	0	0.624884	0.253567	0	0	0.381983	0.102674	0.256528	0	0.227797	0.399661	12.6343	2.96103	2.76693	2.91303	4.4753	2.42559	1.02044	2.38349	2.15821	1.10303	0.921326	1.78629	1.94403	4.98167	0.618109	0.876906	74.8827	188.506	424.87	181.695	1.52438
BC_6896	NA	0.279279	31	no_refseq	28	NA	111	no_refseq	no_refseq	203.376	52.3702	6896	20.8326	13.6063	29.6917	57.2485	14.3269	18.0849	45.2447	55.0787	0	3.06235	8.41362	2.59833	4.44813	2.06713	4.96411	3.23088	408.732	181.598	174.559	161.327	281.222	135.222	77.925	71.4069	224.041	203.244	24.8988	203.508	215.289	470.983	15.8161	83.999	19.9549	39.5348	105.98	65.2056	100.521
BC_2427	NA	0.44898	22	no_refseq	78	NA	49	no_refseq	no_refseq	25.7586	67.3336	2427	3.30661	3.73006	10.171	5.98124	4.73493	6.22908	11.3096	13.7678	1.44568	25.1389	31.4612	19.8755	10.3623	16.352	17.2084	15.882	627.383	71.2476	82.1834	136.739	326.44	47.6348	51.7296	62.0646	75.9732	37.1701	7.24995	14.3472	62.132	86.1286	2.14013	10.3046	74.3309	58.955	60.3363	238.659	59.307
BC_3312	temperate	0.224299	24	no_refseq	31	NA	107	no_refseq	no_refseq	151.733	133.266	3312	5.7426	18.6939	22.4259	44.7482	5.36517	11.1297	58.9704	44.8142	0.923294	1.39006	3.41281	2.06401	3.29466	3.61249	2.09884	3.01282	886.513	322.643	297.495	234.803	488.776	271.717	169.686	162.037	214.566	152.608	9.26049	150.858	211.766	326.557	6.00568	71.6873	74.6107	123.993	142.539	172.267	131.521
BC_2330	NA	0.279279	31	no_refseq	28	NA	111	no_refseq	no_refseq	74.6083	50.5449	2330	4.3469	6.10937	13.8327	20.6427	5.5037	7.01419	29.732	18.2197	0.414371	0.668415	3.8565	1.05865	0.440835	0.568498	2.42217	1.22337	405.992	142.773	150.167	124.332	210.594	102.962	70.8823	69.8173	103.828	82.3718	8.11425	66.8447	110.502	181.639	4.62057	37.4473	26.1782	37.084	64.0057	66.2683	62.1544
BC_2468	NA	0.279279	31	no_refseq	28	NA	111	no_refseq	no_refseq	157.723	52.9286	2468	16.3392	14.4159	40.0619	47.9399	14.1673	12.5823	62.4816	45.1407	0	3.69299	7.2535	1.46226	3.65342	1.91947	2.02765	2.84594	576.825	231.468	205.448	201.572	276.421	162.398	107.085	117.111	215.158	174.649	20.0465	140.797	204.276	335.46	12.1041	71.6019	21.7823	46.4845	86.6801	59.3728	104.013
BC_2347	NA	0.0732984	14	no_refseq	12	NA	191	no_refseq	no_refseq	183.587	75.6369	2347	10.2192	20.6448	37.0687	59.3322	11.7554	26.6339	72.7926	66.6596	3.13188	1.76819	7.6542	3.31639	8.6695	1.75892	7.46007	2.6894	571.162	224.463	212.056	219.622	262.395	175.051	109.097	139.821	236.399	204.804	28.8405	162.37	208.682	371.049	17.1921	67.8731	43.9129	73.3476	154.717	77.9262	111.013
BC_6245	NA	0.224299	24	no_refseq	31	NA	107	no_refseq	no_refseq	90.0215	43.4119	6245	4.70964	7.88615	15.1549	17.3426	2.75562	7.27464	26.7988	22.724	1.30409	1.47253	2.0336	1.45764	1.66919	0	2.02124	0.886546	280.961	88.1609	84.9907	90.9524	114.294	57.8293	45.3672	53.9868	137.878	105.932	15.0782	74.1109	107.919	216.271	10.9689	15.769	13.8966	28.8718	78.9424	57.9521	50.4988
BC_5053	NA	0.0732984	14	no_refseq	12	NA	191	no_refseq	no_refseq	75.1269	45.2022	5053	2.50408	8.10647	13.72	16.7513	1.923	5.60174	30.3645	22.2503	0.130008	0.587198	1.80208	2.76099	2.1784	1.10983	1.45081	1.13129	144.914	59.9745	54.5399	57.1222	58.1069	44.0314	27.8207	35.5737	115.823	85.2195	10.4317	65.0343	104.976	165.74	5.94874	13.5693	21.8198	39.5144	96.8432	50.89	36.2874
BC_4598	NA	0.0732984	14	no_refseq	12	NA	191	no_refseq	no_refseq	27.3493	213.976	4598	2.08182	3.32694	6.1749	11.0283	1.82712	5.8827	15.4793	10.9922	1.13774	0.719424	1.57705	1.06823	2.45711	0.24281	1.18501	0.89102	104.976	52.518	39.0809	40.9954	49.5496	28.3709	22.4043	23.9606	45.0828	31.2457	3.55019	23.6809	31.0178	59.8776	2.69483	7.12492	72.6223	183.201	496.321	244.751	19.7563
BC_3613	NA			NA		NA		NA		15.9749	0	3613	0	0	0	0	0	0	0	0	0.291831	0.329523	0.303387	0.285418	0.27166	0.0778513	0.0904628	0.0793567	1.51566	0.104523	0.839085	0.335311	4.09536	0.293164	0.810478	0.206516	31.9389	0.206135	368.357	0.831675	31.1181	0.229371	61.6604	0.185726	0	0	0	0	15.7643
BC_4140	NA	1	3	no_refseq	1860	TRUE	3	no_refseq	no_refseq	13.5376	0	4140	0	0	0.352578	0	0	0	0	0	3.92898	0.158444	2.04228	0.470527	1.37153	0	2.60983	0.763141	0	0	0	0	0.445849	0	0.0820424	0	15.4076	175.038	8.36618	11.6675	16.1427	398.581	9.63092	4.91164	0	0	0	0	20.3741
BC_3040	NA	0.5	2	no_refseq	1106	NA	4	no_refseq	no_refseq	3.80353	20.2904	3040	0.279179	0	0	0	0.245022	0	0.262938	0.320087	0.231913	1.30933	1.28584	0.777656	0.431767	0.989872	0.287556	0.504507	139.884	44.7707	36.9601	31.4429	81.6697	18.3715	9.62718	17.1773	8.89596	4.58673	2.32605	4.97631	3.02033	7.8379	0.312105	2.36149	9.88519	22.8196	32.0592	17.7612	13.1608
BC_1178	NA			NA		NA		NA		0	0	1178	4.10276	3.21985	6.61726	2.80792	0.763806	2.8607	15.3393	2.70833	364.569	20.7577	6.01254	7.15711	198.238	25.5674	10.5007	10.4472	0	0.369901	0	0	0.656297	0	0	0	0	0	0	0.277012	0	0	0.277978	0	0	0	0	0	21.3516
BC_4864	NA	1	10	no_refseq	515	TRUE	10	no_refseq	no_refseq	0	0	4864	0	0	0	0	0	0	0	0	0	66.3828	0	1.32416	0	2754.56	0	62.1742	0	0	0	0	0	0.340025	0	0	0	0	0	0	0	0	0	0	0	0	0	0.140014	90.1494
BC_7010	NA	1	10	no_refseq	515	TRUE	10	no_refseq	no_refseq	0	0	7010	0	0	0	0	0	0	0	0	0	50.8614	0	0.704156	0	2057.16	0.260378	41.4568	0	0	0	0	0	0.120544	0	0	0	0	0	0	0	0	0	0	0	0	0	0.397099	67.205
BC_3675	NA			NA		NA		NA		3.58794	0	3675	0.150179	0	0	0	0	0	0	0	0	0	0	0	0.23226	0	0	0	0.357472	0	0.136646	0	2.77469	0	0	0	33.8568	0	919.253	0	7.17588	0	266.61	0	0	0	0	0	38.4546
BC_2402	NA	0.44898	22	no_refseq	78	NA	49	no_refseq	no_refseq	20.1929	7.75262	2402	0.629192	1.6857	1.14912	1.54461	0	2.81507	5.03701	2.52486	1.568	3.24596	5.0714	2.62893	3.64906	4.60124	5.34661	2.84255	200.876	14.976	18.4629	33.8705	69.0575	11.1012	15.8908	20.5894	48.3684	26.5815	0.873712	7.53525	49.0671	73.3281	1.7585	13.8044	2.08861	4.00004	11.5052	22.4853	20.3275
BC_4374	NA	0.166667	2	Siphoviridae	407	NA	12	no_refseq_with_rank	no_refseq	0	0.180147	4374	0	0.0726976	0.339821	0	0	0.416238	0.306673	0.186664	0	0	0	0	0.251792	0	0	0	0	0	0.148137	0	0	0	0	0	0.129696	0	0	0	0.14678	0.212595	0	0	0.360294	470.571	0	0	0.0690966
BC_4734	NA	0.09375	3	no_refseq	153	NA	32	no_refseq	no_refseq	1.13808	115.675	4734	0	0.209401	0	0.460498	0	0.299738	0.441677	0.403257	0	0.219938	0.269992	0	0.090659	0	0.241516	0	3.48834	1.53479	0.960073	1.52185	1.65037	1.11812	0.911072	1.28649	2.52167	1.10067	0	1.1755	1.47977	2.14329	0.131067	0	77.0572	107.01	124.341	176.431	0.739367
BC_1739	NA	0.777778	7	no_refseq	548	NA	9	no_refseq	no_refseq	0	0	1739	0	0	0	0	0	0	0	0	305.424	3.01663	0.217833	0	426.288	3.01847	0.194858	0	0	0	0	0	0	0	0	0	0	0	0	0	0	0	0.528731	0	0	0	0	0	23.084
BC_2146	NA	1	2	no_refseq	3000	TRUE	2	no_refseq	no_refseq	0	0	2146	0	0	0	0.0651833	0	0	0	0	0	36.3935	0.0764343	390.888	0	91.9683	0	330.663	0	0	0	0	0.0584022	0	0	0	0	0	0	0	0	0	0	0	0	0	0	0	26.566
BC_5365	NA	1	2	no_refseq	2954	TRUE	2	no_refseq	no_refseq	126.956	0	5365	0	0	0	0	0	0	0	0.196168	0	0.160487	0	0	0.132306	0	0	0	0	0.152717	0	0	0.97846	0	0	0	77.1454	7.93109	118.478	4368.9	135.434	65.3503	483.259	556.201	0	0	0	0	181.698
BC_5935	NA	0.117647	2	no_refseq	299	NA	17	no_refseq	no_refseq	168.707	2897.33	5935	10.2031	35.7599	62.4831	82.0428	11.3202	49.7102	159.192	78.1351	3.83805	9.75095	25.4918	6.43492	13.1001	5.29	9.91443	6.78385	674.984	167.363	164.129	198.886	260.495	109.609	89.5737	111.508	267.917	291.434	51.8613	133.828	203.585	493.716	44.1193	52.923	1211.63	1583.35	4843.8	4211.32	121.418
BC_2506	NA			NA		NA		NA		0	0	2506	0	0	0	0	0	0	0	0	0	0	0	0	0	0.0688535	0	0	4.06767	353.639	0.141354	24.3177	6.15061	361.215	0	5.05325	0	0	0	0	0	0	0	0	0	0	0	0	23.5829
BC_2317	lytic	0.279279	31	no_refseq	28	NA	111	no_refseq	no_refseq	76.2839	22.1669	2317	0.754977	1.8429	5.20024	7.01818	0.706782	1.41548	5.92548	4.03949	0.501725	0.0944211	0.98523	0.373866	0.389206	0.178459	0.829475	0.591208	247.878	44.7751	71.5796	63.2973	77.0954	43.7774	32.5616	37.1618	96.2286	96.9268	12.7203	65.7167	86.8511	203.809	5.17664	17.349	9.02216	21.4844	68.5477	22.8494	38.5547
BC_5759	NA	0.037037	1	no_refseq	182	NA	27	no_refseq_with_majority	no_refseq	27.5243	3.41229	5759	7.57775	19.6417	59.4091	43.9204	10.0571	16.0658	88.4282	43.4407	0.614128	0.346723	0.42563	0.343218	0.57168	0	0.380739	0.333996	18.9173	14.2973	15.6397	17.0762	6.66695	5.99306	7.18133	7.82265	37.2501	25.8105	6.5018	29.2382	30.4929	46.5793	1.23973	15.6337	0	0.335714	6.48887	18.0004	18.0593
[truncated: 8 more columns]

## Sheet: Host_nodes
name	host_niche	detected_OTU
Campylobacter fetus subsp. testudinum strain D4335	host associated	FALSE
Campylobacter fetus subsp. testudinum strain 85-387	host associated	FALSE
Roseivirga ehrenbergii strain KMM	host associated	TRUE
Pseudozobellia thermophila strain DSM 19858	host associated	FALSE
Algibacter lectus strain DSM 15365	host associated	FALSE
Flavobacteriaceae bacterium A100	host associated	FALSE
Chryseobacterium sp. MOF25P	host associated	FALSE
Chryseobacterium sp. BGARF1	host associated	FALSE
Chryseobacterium scophthalmum strain DSM 16779	host associated	FALSE
Chryseobacterium piscicola strain DSM 21068	host associated	FALSE
Flaviramulus ichthyoenteri Th78	host associated	TRUE
Shewanella baltica OS678	host associated	FALSE
Shewanella baltica OS195	host associated	FALSE
Shewanella baltica OS185	host associated	FALSE
Empedobacter falsenii 282	host associated	TRUE
Empedobacter brevis NBRC 14943	host associated	FALSE
Streptococcus pyogenes ABC020048262	host associated	FALSE
Serratia marcescens subsp. marcescens strain 950196656	host associated	FALSE
Serratia marcescens subsp. marcescens strain 950174583	host associated	FALSE
Serratia marcescens subsp. marcescens strain 950172946/950172838	host associated	FALSE
Serratia marcescens subsp. marcescens strain 950166381	host associated	FALSE
Serratia marcescens subsp. marcescens strain 950165859	host associated	FALSE
Serratia marcescens subsp. marcescens strain 950164094	host associated	FALSE
Serratia marcescens subsp. marcescens strain 950163360	host associated	FALSE
Serratia marcescens subsp. marcescens strain 9501453777	host associated	FALSE
Serratia marcescens subsp. marcescens strain 9501453777	host associated	FALSE
Serratia marcescens subsp. marcescens strain 950005607	host associated	FALSE
Serratia marcescens strain gn2716	host associated	FALSE
Oligella urethralis DNF00040	host associated	FALSE
Campylobacter fetus subsp. testudinum strain 12S02847-1	host associated	FALSE
Serratia marcescens subsp. marcescens strain 946252515	host associated	FALSE
Serratia marcescens strain ML2637	host associated	FALSE
Serratia marcescens strain sicaria	host associated	FALSE
Echinicola vietnamensis DSM 17526	host associated	FALSE
Crocinitomix sp. 0182	host associated	FALSE
Chryseobacterium sp. YR005	host associated	FALSE
Chryseobacterium sp. OV259	host associated	FALSE
Chryseobacterium polytrichastri strain DSM 26899	host associated	FALSE
Cyclobacterium lianum strain CGMCC 1.6102	host associated	FALSE
Cyclobacterium halophilum strain IBRC-M 10761	host associated	FALSE
Serratia fonticola strain GS2	host associated	TRUE
Vitellibacter vladivostokensis strain KMM 3516	host associated	TRUE
Tamlana sp. s12	host associated	FALSE
Gramella echinicola DSM 19838	host associated	TRUE
Echinicola pacifica DSM 19836	host associated	FALSE
Cyclobacterium marinum DSM 745	host associated	TRUE
Flavobacterium succinicans strain DD5b	host associated	FALSE
Algoriphagus sp. PR1	host associated	FALSE
Psychroserpens mesophilus JCM 13413	other	TRUE
Methanocaldococcus vulcanius M7	other	FALSE
Gelidibacter algens strain ACAM 536	other	FALSE
Chryseobacterium indoltheticum strain ATCC 27950	other	FALSE
Gillisia sp. Hel1_33_143	other	FALSE
Gillisia sp. Hel_I_29	other	FALSE
Algibacter lectus JCM 19300	other	TRUE
Pricia antarctica strain DSM 23421	other	FALSE
Gramella portivictoriae DSM 23547	other	TRUE
Flaviramulus basaltis strain DSM 18180	other	FALSE
Flavobacteriaceae bacterium UJ101	other	FALSE
Streptomyces sp. NRRL F-4835	other	FALSE
Bacillus cereus BAG2O-3	other	FALSE
Tenacibaculum sp. MAR_2009_124	other	TRUE
Cryomorphaceae bacterium BACL21	planktonic	FALSE
Sediminibacter sp. Hel_I_10	planktonic	FALSE
Roseivirga sp. D-25	planktonic	TRUE
Roseivirga ehrenbergii strain SW	planktonic	TRUE
Aquimarina longa SW024	planktonic	FALSE
Algibacter sp. SK-16	planktonic	TRUE
Algibacter lectus JCM 19274	planktonic	FALSE
Aequorivita capsosiphonis DSM 23843	planktonic	FALSE
Polaribacter sp. BACL8 MAG-120619-bin41	planktonic	FALSE
Polaribacter sp. BACL8 MAG-120531-bin13	planktonic	FALSE
Owenweeksia hongkongensis DSM 17368	planktonic	FALSE
Nonlabens marinus S1-08	planktonic	FALSE
Muricauda ruestringensis DSM 13258	planktonic	FALSE
Maribacter thermophilus strain HT7-2	planktonic	FALSE
Lutibacter oricola strain DSM 24956	planktonic	TRUE
Lishizhenia tianjinensis strain CGMCC	planktonic	TRUE
Gramella sp. MAR_2010_147	planktonic	TRUE
Gramella sp. MAR_2010_102	planktonic	TRUE
Gramella sp. LPB0144	planktonic	TRUE
Gramella forsetii KT0803	planktonic	TRUE
TMED212_Flavobacteriaceae	planktonic	FALSE
TMED200_Flavobacteriaceae	planktonic	FALSE
Formosa sp. Hel3_A1_48	planktonic	TRUE
TMED14_Flavobacteriaceae	planktonic	FALSE
Flexibacter litoralis DSM 6794	planktonic	FALSE
Vitellibacter sp. D-24	planktonic	TRUE
Vitellibacter soesokkakensis strain RSSK-12	planktonic	TRUE
Flavobacteria bacterium RIFCSPLOWO2_12_FULL_35_11	planktonic	FALSE
Flavobacteria bacterium MS024-2A	planktonic	TRUE
Fabibacter misakiensis strain SK-8	planktonic	TRUE
Tamlana agarivorans strain JW-26	planktonic	FALSE
Cyclobacterium amurskyense strain KCTC 12363	planktonic	TRUE
TMED67_Verrucomicrobia subdivision 3	planktonic	TRUE
TMED164_uncultured marine group II euryarchaeote	planktonic	TRUE
TMED49_SAR92 clade	planktonic	FALSE
TMED47_SAR92 clade	planktonic	FALSE
TMED95_Pseudomonas	planktonic	FALSE
TMED101_OM60 clade	planktonic	FALSE
TMED117_Methanomassiliicoccus luminyensis	planktonic	FALSE
TMED20_SAR324 cluster	planktonic	FALSE
TMED156_Burkholderia	planktonic	FALSE
TMED81_Flavobacteriaceae	planktonic	FALSE
TMED228_Flavobacteriaceae	planktonic	FALSE
TMED38_alpha proteobacterium SCGC AAA298-K06	planktonic	FALSE
TMED52_Candidatus Puniceispirillum	planktonic	FALSE
TMED37_Nisaea	planktonic	FALSE
TMED211_Candidatus Pelagibacter	planktonic	FALSE
TMED167_Azospirillum	planktonic	FALSE
TMED111_Alteromonas	planktonic	FALSE
TMED5_Ponticaulis	planktonic	FALSE
Verrucomicrobia bacterium SCGC AAA164-I21	planktonic	FALSE
Streptomyces sp. MUSC 1	planktonic	FALSE
Proteobacteria bacterium JGI 0000113-P07	planktonic	FALSE
Proteobacteria bacterium JGI 0000113-L05	planktonic	TRUE
Proteobacteria bacterium JGI 0000113-D06	planktonic	FALSE
Ponticaulis koreensis DSM 19734	planktonic	TRUE
Marinomonas sp. MED121	planktonic	FALSE
gamma proteobacterium SCGC AAA160-D02	planktonic	FALSE
Candidatus Pelagibacter ubique strain SCGC AAA795-G15	planktonic	FALSE
Roseivirga spongicola strain UST030701	sponge symbiont	FALSE
Gillisia sp. CAL575	sponge symbiont	FALSE
SAR202 clade_bin90	sponge symbiont	TRUE
Cyanobacteria_SubsectionI_FamilyI_bin9	sponge symbiont	TRUE
SBR1093_EC214_bin63	sponge symbiont	TRUE
Poribacteria bacterium_bin44	sponge symbiont	FALSE
Flavobacteriaceae_bin25	sponge symbiont	TRUE
SAR202 clade_bin22	sponge symbiont	TRUE
Chloroflexi_bin20	sponge symbiont	TRUE
Rhodobacteraceae_bin131	sponge symbiont	TRUE
unclassified bacterial metagenome contig	sponge symbiont	FALSE
unclassified bacterial metagenome contig	sponge symbiont	FALSE
unclassified bacterial metagenome contig	sponge symbiont	FALSE
unclassified bacterial metagenome contig	sponge symbiont	FALSE
unclassified bacterial metagenome contig	sponge symbiont	FALSE
unclassified bacterial metagenome contig	sponge symbiont	FALSE
unclassified bacterial metagenome contig	sponge symbiont	FALSE
unclassified bacterial metagenome contig	sponge symbiont	FALSE
Gammaproteobacteria bacterium TMED95	sponge symbiont	FALSE
Gammaproteobacteria bacterium TMED95	sponge symbiont	FALSE
Roseivivax halotolerans	sponge symbiont	FALSE
unclassified bacterial metagenome contig	sponge symbiont	FALSE
Bdellovibrio sp. ArHS	sponge symbiont	FALSE
unclassified bacterial metagenome contig	sponge symbiont	FALSE
Gammaproteobacteria bacterium TMED95	sponge symbiont	FALSE
Opitutaceae bacterium TSB47	sponge symbiont	FALSE
unclassified bacterial metagenome contig	sponge symbiont	FALSE
Proteobacteria	sponge symbiont	FALSE
Proteobacteria	sponge symbiont	FALSE
unclassified bacterial metagenome contig	sponge symbiont	FALSE
Alphaproteobacteria	sponge symbiont	FALSE
unclassified bacterial metagenome contig	sponge symbiont	FALSE
Candidatus Synechococcus spongiarum	sponge symbiont	FALSE
unclassified bacterial metagenome contig	sponge symbiont	FALSE
unclassified bacterial metagenome contig	sponge symbiont	FALSE
Halomonadaceae bacterium T82	sponge symbiont	FALSE
unclassified bacterial metagenome contig	sponge symbiont	FALSE
unclassified bacterial metagenome contig	sponge symbiont	FALSE
unclassified bacterial metagenome contig	sponge symbiont	FALSE
Poribacteria bacterium 3G	sponge symbiont	FALSE
Candidatus Synechococcus spongiarum strain LMB bulk15N	sponge symbiont	FALSE
Endozoicomonas numazuensis strain DSM 25634	sponge symbiont	TRUE
Salinimicrobium xinjiangense DSM 19287	other	FALSE
Salinimicrobium terrae DSM 17865	other	FALSE
Gillisia sp. JM1	other	FALSE
Salinimicrobium catena strain DSM 23553	other	FALSE
Chryseobacterium limigenitum strain SUR2	other	FALSE
Chryseobacterium sp. JAH	other	FALSE
Indibacter alkaliphilus LW1	other	FALSE
Leadbetterella sp. JN14-9	other	FALSE
Flavobacteriaceae bacterium CG2_30_31_66	other	FALSE
Flavobacteriaceae bacterium CG1_02_35_72	other	FALSE
Lutibacter sp. BRH_c52	other	FALSE
Salinimicrobium catena strain CGMCC	other	FALSE
Algoriphagus halophilus strain DSM 15292	other	FALSE
Aequorivita sublithincola DSM 14238	other	FALSE
Chryseobacterium sp. IHB B 10212	other	FALSE
Chryseobacterium sp. ERMR1:04	other	FALSE
Chryseobacterium soli strain DSM 19298	other	FALSE
Pustulibacterium marinum strain CGMCC	other	FALSE
Chishuiella changwenlii strain DSM 27989	other	FALSE
Algoriella xinjiangensis strain XJ109	other	FALSE

## Sheet: Network_edges
name	database	isInPath	hostEvidence	pident
BC_2312 (interacts with) Chryseobacterium sp. OV259	PATRIC	FALSE	tRNAMatch	98.63
BC_2312 (interacts with) Chryseobacterium sp. OV259	PATRIC	FALSE	tRNAMatch	98.63
BC_2312 (interacts with) Chryseobacterium sp. MOF25P	PATRIC	FALSE	tRNAMatch	98.63
BC_2312 (interacts with) Chryseobacterium sp. JAH	PATRIC	FALSE	tRNAMatch	98.63
BC_2312 (interacts with) Chryseobacterium sp. JAH	PATRIC	FALSE	tRNAMatch	98.63
BC_2312 (interacts with) Chryseobacterium sp. IHB B 10212	PATRIC	FALSE	tRNAMatch	98.63
BC_2312 (interacts with) Chryseobacterium sp. ERMR1:04	PATRIC	FALSE	tRNAMatch	98.63
BC_2312 (interacts with) Chryseobacterium sp. ERMR1:04	PATRIC	FALSE	tRNAMatch	98.63
BC_2312 (interacts with) Chryseobacterium sp. BGARF1	PATRIC	FALSE	tRNAMatch	98.63
BC_2312 (interacts with) Chryseobacterium sp. BGARF1	PATRIC	FALSE	tRNAMatch	98.63
BC_2312 (interacts with) Chryseobacterium sp. BGARF1	PATRIC	FALSE	tRNAMatch	98.63
BC_2312 (interacts with) Chryseobacterium sp. BGARF1	PATRIC	FALSE	tRNAMatch	98.63
BC_2312 (interacts with) Chryseobacterium soli strain DSM 19298	PATRIC	FALSE	tRNAMatch	98.63
BC_2312 (interacts with) Chryseobacterium scophthalmum strain DSM 16779	PATRIC	FALSE	tRNAMatch	98.63
BC_2312 (interacts with) Chryseobacterium scophthalmum strain DSM 16779	PATRIC	FALSE	tRNAMatch	98.63
BC_2312 (interacts with) Chryseobacterium polytrichastri strain DSM 26899	PATRIC	FALSE	tRNAMatch	98.63
BC_2312 (interacts with) Chryseobacterium polytrichastri strain DSM 26899	PATRIC	FALSE	tRNAMatch	98.63
BC_2312 (interacts with) Chryseobacterium piscicola strain DSM 21068	PATRIC	FALSE	tRNAMatch	98.63
BC_2312 (interacts with) Chryseobacterium limigenitum strain SUR2	PATRIC	FALSE	tRNAMatch	98.63
BC_2312 (interacts with) Chryseobacterium limigenitum strain SUR2	PATRIC	FALSE	tRNAMatch	98.63
BC_2312 (interacts with) Chryseobacterium indoltheticum strain ATCC 27950	PATRIC	FALSE	tRNAMatch	98.63
BC_2312 (interacts with) Chishuiella changwenlii strain DSM 27989	PATRIC	FALSE	tRNAMatch	98.63
BC_2312 (interacts with) Chishuiella changwenlii strain DSM 27989	PATRIC	FALSE	tRNAMatch	98.63
BC_2312 (interacts with) Chishuiella changwenlii strain DSM 27989	PATRIC	FALSE	tRNAMatch	98.63
BC_2312 (interacts with) Aquimarina longa SW024	PATRIC	FALSE	tRNAMatch	98.63
BC_2312 (interacts with) Algoriphagus sp. PR1	PATRIC	FALSE	tRNAMatch	98.63
BC_2312 (interacts with) Algoriphagus sp. PR1	PATRIC	FALSE	tRNAMatch	98.63
BC_2312 (interacts with) Algoriphagus halophilus strain DSM 15292	PATRIC	FALSE	tRNAMatch	98.63
BC_2312 (interacts with) Algoriella xinjiangensis strain XJ109	PATRIC	FALSE	tRNAMatch	98.63
BC_2312 (interacts with) Algoriella xinjiangensis strain XJ109	PATRIC	FALSE	tRNAMatch	98.63
BC_2312 (interacts with) Algoriella xinjiangensis strain XJ109	PATRIC	FALSE	tRNAMatch	98.63
BC_2312 (interacts with) Algibacter sp. SK-16	PATRIC	FALSE	tRNAMatch	98.63
BC_2312 (interacts with) Algibacter sp. SK-16	PATRIC	FALSE	tRNAMatch	98.63
BC_2312 (interacts with) Algibacter lectus strain DSM 15365	PATRIC	FALSE	tRNAMatch	98.63
BC_2312 (interacts with) Algibacter lectus JCM 19300	PATRIC	FALSE	tRNAMatch	98.63
BC_2312 (interacts with) Algibacter lectus JCM 19274	PATRIC	FALSE	tRNAMatch	98.63
BC_2312 (interacts with) Aequorivita sublithincola DSM 14238	PATRIC	FALSE	tRNAMatch	98.63
BC_2312 (interacts with) Aequorivita capsosiphonis DSM 23843	PATRIC	FALSE	tRNAMatch	98.63
BC_2312 (interacts with) TMED212_Flavobacteriaceae	Tmed	FALSE	tRNAMatch	98.63
BC_2312 (interacts with) TMED200_Flavobacteriaceae	Tmed	FALSE	tRNAMatch	98.63
BC_2312 (interacts with) TMED14_Flavobacteriaceae	Tmed	FALSE	tRNAMatch	98.63
BC_2312 (interacts with) Vitellibacter vladivostokensis strain KMM 3516	PATRIC	FALSE	tRNAMatch	98.63
BC_2312 (interacts with) Vitellibacter sp. D-24	PATRIC	FALSE	tRNAMatch	98.63
BC_2312 (interacts with) Vitellibacter soesokkakensis strain RSSK-12	PATRIC	FALSE	tRNAMatch	98.63
BC_2312 (interacts with) Tenacibaculum sp. MAR_2009_124	PATRIC	FALSE	tRNAMatch	98.63
BC_2312 (interacts with) Tamlana sp. s12	PATRIC	FALSE	tRNAMatch	98.63
BC_2312 (interacts with) Tamlana agarivorans strain JW-26	PATRIC	FALSE	tRNAMatch	98.63
BC_2312 (interacts with) Sediminibacter sp. Hel_I_10	PATRIC	FALSE	tRNAMatch	98.63
BC_2312 (interacts with) Salinimicrobium xinjiangense DSM 19287	PATRIC	FALSE	tRNAMatch	98.63
BC_2312 (interacts with) Salinimicrobium xinjiangense DSM 19287	PATRIC	FALSE	tRNAMatch	98.63
BC_2312 (interacts with) Salinimicrobium terrae DSM 17865	PATRIC	FALSE	tRNAMatch	98.63
BC_2312 (interacts with) Salinimicrobium catena strain DSM 23553	PATRIC	FALSE	tRNAMatch	98.63
BC_2312 (interacts with) Salinimicrobium catena strain CGMCC	PATRIC	FALSE	tRNAMatch	98.63
BC_2312 (interacts with) Roseivirga spongicola strain UST030701	PATRIC	FALSE	tRNAMatch	98.63
BC_2312 (interacts with) Roseivirga sp. D-25	PATRIC	FALSE	tRNAMatch	98.63
BC_2312 (interacts with) Roseivirga ehrenbergii strain SW	PATRIC	FALSE	tRNAMatch	98.63
BC_2312 (interacts with) Roseivirga ehrenbergii strain KMM	PATRIC	FALSE	tRNAMatch	98.63
BC_2312 (interacts with) Pustulibacterium marinum strain CGMCC	PATRIC	FALSE	tRNAMatch	98.63
BC_2312 (interacts with) Psychroserpens mesophilus JCM 13413	PATRIC	FALSE	tRNAMatch	98.63
BC_2312 (interacts with) Pseudozobellia thermophila strain DSM 19858	PATRIC	FALSE	tRNAMatch	98.63
BC_2312 (interacts with) Pricia antarctica strain DSM 23421	PATRIC	FALSE	tRNAMatch	98.63
BC_2312 (interacts with) Polaribacter sp. BACL8 MAG-120619-bin41	PATRIC	FALSE	tRNAMatch	98.63
BC_2312 (interacts with) Polaribacter sp. BACL8 MAG-120531-bin13	PATRIC	FALSE	tRNAMatch	98.63
BC_2312 (interacts with) Owenweeksia hongkongensis DSM 17368	PATRIC	FALSE	tRNAMatch	98.63
BC_2312 (interacts with) Nonlabens marinus S1-08	PATRIC	FALSE	tRNAMatch	98.63
BC_2312 (interacts with) Muricauda ruestringensis DSM 13258	PATRIC	FALSE	tRNAMatch	98.63
BC_2312 (interacts with) Maribacter thermophilus strain HT7-2	PATRIC	FALSE	tRNAMatch	98.63
BC_2312 (interacts with) Lutibacter sp. BRH_c52	PATRIC	FALSE	tRNAMatch	98.63
BC_2312 (interacts with) Lutibacter oricola strain DSM 24956	PATRIC	FALSE	tRNAMatch	98.63
BC_2312 (interacts with) Lishizhenia tianjinensis strain CGMCC	PATRIC	FALSE	tRNAMatch	98.63
BC_2312 (interacts with) Leadbetterella sp. JN14-9	PATRIC	FALSE	tRNAMatch	98.63
BC_2312 (interacts with) Indibacter alkaliphilus LW1	PATRIC	FALSE	tRNAMatch	98.63
BC_2312 (interacts with) Gramella sp. MAR_2010_147	PATRIC	FALSE	tRNAMatch	98.63
BC_2312 (interacts with) Gramella sp. MAR_2010_102	PATRIC	FALSE	tRNAMatch	98.63
BC_2312 (interacts with) Gramella sp. LPB0144	PATRIC	FALSE	tRNAMatch	98.63
BC_2312 (interacts with) Gramella portivictoriae DSM 23547	PATRIC	FALSE	tRNAMatch	98.63
BC_2312 (interacts with) Gramella forsetii KT0803	PATRIC	FALSE	tRNAMatch	98.63
BC_2312 (interacts with) Gramella echinicola DSM 19838	PATRIC	FALSE	tRNAMatch	98.63
BC_2312 (interacts with) Gillisia sp. JM1	PATRIC	FALSE	tRNAMatch	98.63
BC_2312 (interacts with) Gillisia sp. Hel1_33_143	PATRIC	FALSE	tRNAMatch	98.63
BC_2312 (interacts with) Gillisia sp. Hel_I_29	PATRIC	FALSE	tRNAMatch	98.63
BC_2312 (interacts with) Gillisia sp. CAL575	PATRIC	FALSE	tRNAMatch	98.63
BC_2312 (interacts with) Gelidibacter algens strain ACAM 536	PATRIC	FALSE	tRNAMatch	98.63
BC_2312 (interacts with) Formosa sp. Hel3_A1_48	PATRIC	FALSE	tRNAMatch	98.63
BC_2312 (interacts with) Flexibacter litoralis DSM 6794	PATRIC	FALSE	tRNAMatch	98.63
BC_2312 (interacts with) Flavobacteriaceae bacterium UJ101	PATRIC	FALSE	tRNAMatch	98.63
BC_2312 (interacts with) Flavobacteriaceae bacterium CG2_30_31_66	PATRIC	FALSE	tRNAMatch	98.63
BC_2312 (interacts with) Flavobacteriaceae bacterium CG1_02_35_72	PATRIC	FALSE	tRNAMatch	98.63
BC_2312 (interacts with) Flavobacteriaceae bacterium A100	PATRIC	FALSE	tRNAMatch	98.63
BC_2312 (interacts with) Flavobacteria bacterium RIFCSPLOWO2_12_FULL_35_11	PATRIC	FALSE	tRNAMatch	98.63
BC_2312 (interacts with) Flavobacteria bacterium MS024-2A	PATRIC	FALSE	tRNAMatch	98.63
BC_2312 (interacts with) Flaviramulus ichthyoenteri Th78	PATRIC	FALSE	tRNAMatch	98.63
BC_2312 (interacts with) Flaviramulus basaltis strain DSM 18180	PATRIC	FALSE	tRNAMatch	98.63
BC_2312 (interacts with) Fabibacter misakiensis strain SK-8	PATRIC	FALSE	tRNAMatch	98.63
BC_2312 (interacts with) Empedobacter falsenii 282	PATRIC	FALSE	tRNAMatch	98.63
BC_2312 (interacts with) Empedobacter falsenii 282	PATRIC	FALSE	tRNAMatch	98.63
BC_2312 (interacts with) Empedobacter falsenii 282	PATRIC	FALSE	tRNAMatch	98.63
BC_2312 (interacts with) Empedobacter brevis NBRC 14943	PATRIC	FALSE	tRNAMatch	98.63
BC_2312 (interacts with) Empedobacter brevis NBRC 14943	PATRIC	FALSE	tRNAMatch	98.63
BC_2312 (interacts with) Empedobacter brevis NBRC 14943	PATRIC	FALSE	tRNAMatch	98.63
BC_2312 (interacts with) Echinicola vietnamensis DSM 17526	PATRIC	FALSE	tRNAMatch	98.63
BC_2312 (interacts with) Echinicola pacifica DSM 19836	PATRIC	FALSE	tRNAMatch	98.63
BC_2312 (interacts with) Cyclobacterium marinum DSM 745	PATRIC	FALSE	tRNAMatch	98.63
BC_2312 (interacts with) Cyclobacterium lianum strain CGMCC 1.6102	PATRIC	FALSE	tRNAMatch	98.63
BC_2312 (interacts with) Cyclobacterium halophilum strain IBRC-M 10761	PATRIC	FALSE	tRNAMatch	98.63
BC_2312 (interacts with) Cyclobacterium amurskyense strain KCTC 12363	PATRIC	FALSE	tRNAMatch	98.63
BC_2312 (interacts with) Cryomorphaceae bacterium BACL21	PATRIC	FALSE	tRNAMatch	98.63
BC_2312 (interacts with) Crocinitomix sp. 0182	PATRIC	FALSE	tRNAMatch	98.63
BC_2312 (interacts with) Chryseobacterium sp. YR005	PATRIC	FALSE	tRNAMatch	98.63
BC_2312 (interacts with) Chryseobacterium sp. YR005	PATRIC	FALSE	tRNAMatch	98.63
BC_5293 (interacts with) TMED67_Verrucomicrobia subdivision 3	Tmed	FALSE	ExactMatch	81.08
BC_7014 (interacts with) TMED164_uncultured marine group II euryarchaeote	Tmed	FALSE	ExactMatch	84.73
BC_5025 (interacts with) TMED164_uncultured marine group II euryarchaeote	Tmed	FALSE	ExactMatch	85.69
BC_4668 (interacts with) TMED164_uncultured marine group II euryarchaeote	Tmed	FALSE	ExactMatch	86.02
BC_6227 (interacts with) TMED164_uncultured marine group II euryarchaeote	Tmed	FALSE	ExactMatch	82.31
BC_5306 (interacts with) TMED49_SAR92 clade	Tmed	FALSE	ExactMatch	86.36
BC_1789 (interacts with) TMED47_SAR92 clade	Tmed	FALSE	ExactMatch	99.01
BC_5280 (interacts with) TMED95_Pseudomonas	Tmed	FALSE	ExactMatch	83.98
BC_2361 (interacts with) TMED95_Pseudomonas	Tmed	FALSE	ExactMatch	83.53
BC_4958 (interacts with) TMED101_OM60 clade	Tmed	FALSE	ExactMatch	87.39
BC_5488 (interacts with) TMED101_OM60 clade	Tmed	FALSE	ExactMatch	92.07
BC_5824 (interacts with) TMED117_Methanomassiliicoccus luminyensis	Tmed	FALSE	ExactMatch	92.64
BC_6177 (interacts with) TMED117_Methanomassiliicoccus luminyensis	Tmed	FALSE	ExactMatch	91.4
BC_6288 (interacts with) TMED20_SAR324 cluster	Tmed	FALSE	ExactMatch	98.72
BC_5454 (interacts with) TMED20_SAR324 cluster	Tmed	FALSE	ExactMatch	99.63
BC_6052 (interacts with) TMED156_Burkholderia	Tmed	FALSE	ExactMatch	81.33
BC_5719 (interacts with) TMED156_Burkholderia	Tmed	FALSE	ExactMatch	80.97
BC_6054 (interacts with) TMED156_Burkholderia	Tmed	FALSE	ExactMatch	82.4
BC_5829 (interacts with) TMED156_Burkholderia	Tmed	FALSE	ExactMatch	82.39
BC_5846 (interacts with) TMED228_Flavobacteriaceae	Tmed	FALSE	ExactMatch	88.7
BC_4660 (interacts with) TMED38_alpha proteobacterium SCGC AAA298-K06	Tmed	FALSE	ExactMatch	83.39
BC_4684 (interacts with) TMED52_Candidatus Puniceispirillum	Tmed	FALSE	ExactMatch	95.1
BC_4920 (interacts with) TMED37_Nisaea	Tmed	FALSE	ExactMatch	81.73
BC_4595 (interacts with) TMED37_Nisaea	Tmed	FALSE	ExactMatch	80.43
BC_4805 (interacts with) TMED37_Nisaea	Tmed	FALSE	ExactMatch	88.76
BC_6941 (interacts with) TMED211_Candidatus Pelagibacter	Tmed	FALSE	ExactMatch	88.05
BC_4459 (interacts with) TMED211_Candidatus Pelagibacter	Tmed	FALSE	ExactMatch	83.74
BC_2394 (interacts with) TMED211_Candidatus Pelagibacter	Tmed	FALSE	ExactMatch	95.13
BC_4873 (interacts with) TMED167_Azospirillum	Tmed	FALSE	ExactMatch	98.84
BC_4812 (interacts with) TMED81_Flavobacteriaceae	Tmed	FALSE	ExactMatch	81.61
BC_4812 (interacts with) TMED111_Alteromonas	Tmed	FALSE	ExactMatch	81.61
BC_1616 (interacts with) SBR1093_EC214_bin63	SpogeV2	FALSE	SpongeMicrobiome_CRISPR	100
BC_1616 (interacts with) SBR1093_EC214_bin63	SpogeV2	FALSE	SpongeMicrobiome_CRISPR	97.37
BC_1608 (interacts with) SBR1093_EC214_bin63	SpogeV2	FALSE	ExactMatch	81.7
BC_1608 (interacts with) SBR1093_EC214_bin63	SpogeV2	FALSE	SpongeMicrobiome_CRISPR	97.3
BC_1608 (interacts with) SBR1093_EC214_bin63	SpogeV2	FALSE	SpongeMicrobiome_CRISPR	97.3
BC_7081 (interacts with) Poribacteria bacterium_bin44	SpogeV2	FALSE	ExactMatch	83.87
BC_7004 (interacts with) Poribacteria bacterium_bin44	SpogeV2	FALSE	ExactMatch	83.74
BC_6923 (interacts with) Poribacteria bacterium_bin44	SpogeV2	FALSE	ExactMatch	83.87
BC_6822 (interacts with) Poribacteria bacterium_bin44	SpogeV2	FALSE	ExactMatch	82.83
BC_6480 (interacts with) Poribacteria bacterium_bin44	SpogeV2	FALSE	ExactMatch	82.61
BC_2142 (interacts with) Poribacteria bacterium_bin44	SpogeV2	FALSE	ExactMatch	82.75
BC_1715 (interacts with) Flavobacteriaceae_bin25	SpogeV2	FALSE	ExactMatch	80.41
BC_2160 (interacts with) Flavobacteriaceae_bin25	SpogeV2	FALSE	ExactMatch	80.79
BC_2029 (interacts with) Flavobacteriaceae_bin25	SpogeV2	FALSE	ExactMatch	90.05
BC_1982 (interacts with) Flavobacteriaceae_bin25	SpogeV2	FALSE	ExactMatch	90.74
BC_5750 (interacts with) Flavobacteriaceae_bin25	SpogeV2	FALSE	ExactMatch	90.04
BC_1937 (interacts with) Flavobacteriaceae_bin25	SpogeV2	FALSE	ExactMatch	86.91
BC_1722 (interacts with) Flavobacteriaceae_bin25	SpogeV2	FALSE	ExactMatch	88.16
BC_1931 (interacts with) SAR202 clade_bin22	SpogeV2	FALSE	SpongeMicrobiome_CRISPR	96.97
BC_1879 (interacts with) SAR202 clade_bin22	SpogeV2	FALSE	SpongeMicrobiome_CRISPR	100
BC_1879 (interacts with) SAR202 clade_bin22	SpogeV2	FALSE	SpongeMicrobiome_CRISPR	100
BC_1879 (interacts with) SAR202 clade_bin22	SpogeV2	FALSE	SpongeMicrobiome_CRISPR	100
BC_2024 (interacts with) Chloroflexi_bin20	SpogeV2	FALSE	ExactMatch	93.94
BC_1775 (interacts with) Rhodobacteraceae_bin131	SpogeV2	FALSE	SpongeMicrobiome_CRISPR	100
BC_2141 (interacts with) Rhodobacteraceae_bin131	SpogeV2	FALSE	SpongeMicrobiome_CRISPR	96.97
BC_2141 (interacts with) Rhodobacteraceae_bin131	SpogeV2	FALSE	SpongeMicrobiome_CRISPR	96.88
BC_4275 (interacts with) "S__MG__PETRO__gb|LXNJ01023956.1| Sponge metagenome pfic_contig23957_length_2331, whole genome shotgun sequence"	SpogeV2	FALSE	SpongeMicrobiome_CRISPR	97.14
BC_3901 (interacts with) "S__MG__PETRO__gb|LXNJ01004008.1| Sponge metagenome pfic_contig4008_length_7511, whole genome shotgun sequence"	SpogeV2	FALSE	SpongeMicrobiome_CRISPR	100
BC_3901 (interacts with) "S__MG__PETRO__gb|LXNJ01004008.1| Sponge metagenome pfic_contig4008_length_7511, whole genome shotgun sequence"	SpogeV2	FALSE	SpongeMicrobiome_CRISPR	96.97
BC_3901 (interacts with) "S__MG__PETRO__gb|LXNJ01004008.1| Sponge metagenome pfic_contig4008_length_7511, whole genome shotgun sequence"	SpogeV2	FALSE	SpongeMicrobiome_CRISPR	96.97
BC_4236 (interacts with) "S__MG__PETRO__gb|LXNJ01004008.1| Sponge metagenome pfic_contig4008_length_7511, whole genome shotgun sequence"	SpogeV2	FALSE	SpongeMicrobiome_CRISPR	96.97
BC_4236 (interacts with) "S__MG__PETRO__gb|LXNJ01004008.1| Sponge metagenome pfic_contig4008_length_7511, whole genome shotgun sequence"	SpogeV2	FALSE	SpongeMicrobiome_CRISPR	100
BC_3858 (interacts with) "S__MG__PETRO__gb|LXNJ01004008.1| Sponge metagenome pfic_contig4008_length_7511, whole genome shotgun sequence"	SpogeV2	FALSE	SpongeMicrobiome_CRISPR	100
BC_3858 (interacts with) "S__MG__PETRO__gb|LXNJ01004008.1| Sponge metagenome pfic_contig4008_length_7511, whole genome shotgun sequence"	SpogeV2	FALSE	SpongeMicrobiome_CRISPR	96.97
BC_2300 (interacts with) S__MG__PETRO__gb|LXNJ01003732.1|	SpogeV2	FALSE	ExactMatch	85.48
BC_3748 (interacts with) "S__MG__SARCOTRAGUS__gb|LXNI01001885.1| Sponge metagenome sfoe_contig1885_length_16233, whole genome shotgun sequence"	SpogeV2	FALSE	SpongeMicrobiome_CRISPR	100
BC_3748 (interacts with) "S__MG__PETRO__gb|LXNJ01003503.1| Sponge metagenome pfic_contig3503_length_8148, whole genome shotgun sequence"	SpogeV2	FALSE	SpongeMicrobiome_CRISPR	97.22
BC_3610 (interacts with) "S__MG__PETRO__gb|LXNJ01003503.1| Sponge metagenome pfic_contig3503_length_8148, whole genome shotgun sequence"	SpogeV2	FALSE	SpongeMicrobiome_CRISPR	97.22
BC_3610 (interacts with) "S__MG__PETRO__gb|LXNJ01003503.1| Sponge metagenome pfic_contig3503_length_8148, whole genome shotgun sequence"	SpogeV2	FALSE	SpongeMicrobiome_CRISPR	97.37
BC_3610 (interacts with) "S__MG__PETRO__gb|LXNJ01003503.1| Sponge metagenome pfic_contig3503_length_8148, whole genome shotgun sequence"	SpogeV2	FALSE	SpongeMicrobiome_CRISPR	97.22
BC_4225 (interacts with) S__MG__PETRO__gb|LXNJ01001617.1|	SpogeV2	FALSE	ExactMatch	92.23
BC_3402 (interacts with) S__MG__PETRO__gb|LXNJ01001015.1|	SpogeV2	FALSE	ExactMatch	84.82
BC_6711 (interacts with) S__MG__APAE__NODE_9531_length_5170_cov_12.4975_ID_19061_[cov=1073.675]	SpogeV2	FALSE	ExactMatch	82.38
BC_1687 (interacts with) S__MG__APAE__NODE_9531_length_5170_cov_12.4975_ID_19061_[cov=1073.675]	SpogeV2	FALSE	ExactMatch	93.45
BC_2188 (interacts with) S__MG__APAE__NODE_9481_length_5220_cov_9.23405_ID_18961_[cov=670.2951]	SpogeV2	FALSE	ExactMatch	86.88
BC_2271 (interacts with) Rhodobacteraceae_bin131	SpogeV2	FALSE	SpongeMicrobiome_CRISPR	96.88
BC_2271 (interacts with) Rhodobacteraceae_bin131	SpogeV2	FALSE	SpongeMicrobiome_CRISPR	96.88
BC_2271 (interacts with) S__MG__APAE__NODE_9222_length_5474_cov_16.518_ID_18443_[cov=320.7152]	SpogeV2	FALSE	SpongeMicrobiome_CRISPR	96.88
BC_6661 (interacts with) S__MG__APAE__NODE_9093_length_5588_cov_13.3238_ID_18185_[cov=547.0995]	SpogeV2	FALSE	ExactMatch	83.76
BC_1172 (interacts with) S__MG__APAE__NODE_8600_length_6087_cov_14.7629_ID_17199_[cov=1791.85]	SpogeV2	FALSE	ExactMatch	87.81
BC_1817 (interacts with) S__MG__APAE__NODE_8088_length_6666_cov_5.50115_ID_16175_[cov=861.0074]	SpogeV2	FALSE	ExactMatch	94.22
BC_6793 (interacts with) S__MG__APAE__NODE_7520_length_7500_cov_7.25132_ID_15039_[cov=1079.2154]	SpogeV2	FALSE	ExactMatch	82.76
BC_2266 (interacts with) S__MG__APAE__NODE_6841_length_8801_cov_5.82257_ID_13681_[cov=2909.784]	SpogeV2	FALSE	SpongeMicrobiome_CRISPR	97.3
BC_6023 (interacts with) S__MG__APAE__NODE_6267_length_10227_cov_3.87248_ID_12533_[cov=3413.476]	SpogeV2	FALSE	SpongeMicrobiome_CRISPR	96.97
BC_1615 (interacts with) S__MG__APAE__NODE_6726_length_9052_cov_10.3145_ID_13451_[cov=1808.957]	SpogeV2	FALSE	SpongeMicrobiome_CRISPR	100
BC_1615 (interacts with) S__MG__APAE__NODE_6267_length_10227_cov_3.87248_ID_12533_[cov=3413.476]	SpogeV2	FALSE	SpongeMicrobiome_CRISPR	96.97
BC_1615 (interacts with) S__MG__APAE__NODE_6267_length_10227_cov_3.87248_ID_12533_[cov=3413.476]	SpogeV2	FALSE	SpongeMicrobiome_CRISPR	100
BC_5157 (interacts with) S__MG__APAE__NODE_6267_length_10227_cov_3.87248_ID_12533_[cov=3413.476]	SpogeV2	FALSE	SpongeMicrobiome_CRISPR	100
BC_6554 (interacts with) S__MG__APAE__NODE_6267_length_10227_cov_3.87248_ID_12533_[cov=3413.476]	SpogeV2	FALSE	SpongeMicrobiome_CRISPR	100
BC_2063 (interacts with) S__MG__APAE__NODE_6267_length_10227_cov_3.87248_ID_12533_[cov=3413.476]	SpogeV2	FALSE	SpongeMicrobiome_CRISPR	100
BC_2063 (interacts with) S__MG__APAE__NODE_6267_length_10227_cov_3.87248_ID_12533_[cov=3413.476]	SpogeV2	FALSE	SpongeMicrobiome_CRISPR	96.97
BC_4885 (interacts with) S__MG__APAE__NODE_5701_length_12300_cov_7.62836_ID_11401_[cov=2541.675]	SpogeV2	FALSE	ExactMatch	84.26
BC_441 (interacts with) S__MG__APAE__NODE_5701_length_12300_cov_7.62836_ID_11401_[cov=2541.675]	SpogeV2	FALSE	ExactMatch	81.29
BC_2206 (interacts with) S__MG__APAE__NODE_5701_length_12300_cov_7.62836_ID_11401_[cov=2541.675]	SpogeV2	FALSE	ExactMatch	84.48
BC_1291 (interacts with) S__MG__APAE__NODE_5694_length_12314_cov_17.746_ID_11387_[cov=2709.0471]	SpogeV2	FALSE	ExactMatch	80.64
BC_2035 (interacts with) S__MG__APAE__NODE_4889_length_14924_cov_9.55761_ID_9777_[cov=4394.034]	SpogeV2	FALSE	ExactMatch	81.94
BC_6949 (interacts with) S__MG__APAE__NODE_4748_length_15378_cov_4.45033_ID_9495_[cov=7580.155]	SpogeV2	FALSE	ExactMatch	81.87
BC_5716 (interacts with) S__MG__APAE__NODE_4748_length_15378_cov_4.45033_ID_9495_[cov=7580.155]	SpogeV2	FALSE	ExactMatch	80.2
BC_1638 (interacts with) S__MG__APAE__NODE_4210_length_17210_cov_6.2242_ID_8419_[cov=5484.897]	SpogeV2	FALSE	ExactMatch	81.95
BC_2164 (interacts with) S__MG__APAE__NODE_3307_length_21611_cov_8.41859_ID_6613_[cov=587.9194]	SpogeV2	FALSE	SpongeMicrobiome_CRISPR	96.88
BC_1122 (interacts with) S__MG__APAE__NODE_22923_length_1491_cov_12.7456_ID_45845_[cov=662.5911]	SpogeV2	FALSE	SpongeMicrobiome_CRISPR	96.67
BC_1296 (interacts with) S__MG__APAE__NODE_22923_length_1491_cov_12.7456_ID_45845_[cov=662.5911]	SpogeV2	FALSE	SpongeMicrobiome_CRISPR	96.67
BC_4151 (interacts with) S__MG__APAE__NODE_1785_length_37060_cov_11.9012_ID_3569_[cov=9102.163]	SpogeV2	FALSE	ExactMatch	82.99
BC_1194 (interacts with) S__MG__APAE__NODE_1785_length_37060_cov_11.9012_ID_3569_[cov=9102.163]	SpogeV2	FALSE	ExactMatch	83.92
BC_1646 (interacts with) SAR202 clade_bin90	SpogeV2	FALSE	SpongeMicrobiome_CRISPR	100
BC_1646 (interacts with) S__MG__APAE__NODE_14231_length_2858_cov_4.6375_ID_28461_[cov=1386.171]	SpogeV2	FALSE	SpongeMicrobiome_CRISPR	96.97
BC_6503 (interacts with) S__MG__APAE__NODE_13628_length_3055_cov_17.5584_ID_27255_[cov=298.2526]	SpogeV2	FALSE	ExactMatch	88.05
BC_1496 (interacts with) S__MG__APAE__NODE_11329_length_3991_cov_16.4306_ID_22657_[cov=400.7222]	SpogeV2	FALSE	ExactMatch	89.23
BC_1734 (interacts with) S__MG__APAE__NODE_1108_length_52111_cov_9.57_ID_2215_[cov=14562.38]	SpogeV2	FALSE	ExactMatch	81.77
BC_1548 (interacts with) S__MG__APAE__NODE_1108_length_52111_cov_9.57_ID_2215_[cov=14562.38]	SpogeV2	FALSE	ExactMatch	80.54
BC_1418 (interacts with) S__MG__APAE__NODE_1108_length_52111_cov_9.57_ID_2215_[cov=14562.38]	SpogeV2	FALSE	ExactMatch	83.71
BC_4492 (interacts with) Verrucomicrobia bacterium SCGC AAA164-I21	PATRIC	FALSE	ExactMatch	88.03
BC_4248 (interacts with) Verrucomicrobia bacterium SCGC AAA164-I21	PATRIC	FALSE	ExactMatch	86.85
BC_5596 (interacts with) Verrucomicrobia bacterium SCGC AAA164-I21	PATRIC	FALSE	ExactMatch	85.18
BC_1273 (interacts with) SAR202 clade_bin22	SpogeV2	FALSE	SpongeMicrobiome_CRISPR	100
BC_1273 (interacts with) Streptomyces sp. NRRL F-4835	PATRIC	FALSE	PATRIC_CRISPR	94.74
BC_6994 (interacts with) Streptomyces sp. MUSC 1	PATRIC	FALSE	PATRIC_CRISPR	95
BC_2857 (interacts with) Streptococcus pyogenes ABC020048262	PATRIC	FALSE	PATRIC_CRISPR	100
BC_154 (interacts with) Shewanella baltica OS678	PATRIC	FALSE	PATRIC_CRISPR	100
BC_154 (interacts with) Shewanella baltica OS195	PATRIC	FALSE	PATRIC_CRISPR	100
BC_154 (interacts with) Shewanella baltica OS185	PATRIC	FALSE	PATRIC_CRISPR	100
BC_6003 (interacts with) Serratia fonticola strain GS2	PATRIC	FALSE	ExactMatch	93.17
BC_5075 (interacts with) Proteobacteria bacterium JGI 0000113-P07	PATRIC	FALSE	ExactMatch	81.73
BC_7047 (interacts with) Proteobacteria bacterium JGI 0000113-P07	PATRIC	FALSE	ExactMatch	80.17
BC_4529 (interacts with) Proteobacteria bacterium JGI 0000113-P07	PATRIC	FALSE	ExactMatch	80.48
BC_2478 (interacts with) Proteobacteria bacterium JGI 0000113-P07	PATRIC	FALSE	ExactMatch	82.02
BC_6443 (interacts with) Proteobacteria bacterium JGI 0000113-P07	PATRIC	FALSE	ExactMatch	82.55
BC_6290 (interacts with) Proteobacteria bacterium JGI 0000113-P07	PATRIC	FALSE	ExactMatch	80.49
BC_5854 (interacts with) Proteobacteria bacterium JGI 0000113-P07	PATRIC	FALSE	ExactMatch	80.53
BC_5710 (interacts with) Proteobacteria bacterium JGI 0000113-P07	PATRIC	FALSE	ExactMatch	80.42
BC_6002 (interacts with) Proteobacteria bacterium JGI 0000113-P07	PATRIC	FALSE	ExactMatch	88.97
BC_6549 (interacts with) Proteobacteria bacterium JGI 0000113-P07	PATRIC	FALSE	ExactMatch	80.17
BC_2439 (interacts with) Proteobacteria bacterium JGI 0000113-P07	PATRIC	FALSE	ExactMatch	80.72
BC_5979 (interacts with) Proteobacteria bacterium JGI 0000113-P07	PATRIC	FALSE	ExactMatch	81.56
BC_7066 (interacts with) Proteobacteria bacterium JGI 0000113-P07	PATRIC	FALSE	ExactMatch	81.31
BC_5460 (interacts with) Proteobacteria bacterium JGI 0000113-P07	PATRIC	FALSE	ExactMatch	83.59
BC_4600 (interacts with) Proteobacteria bacterium JGI 0000113-P07	PATRIC	FALSE	ExactMatch	85.57
BC_6896 (interacts with) Proteobacteria bacterium JGI 0000113-P07	PATRIC	FALSE	ExactMatch	90.73
BC_2427 (interacts with) Proteobacteria bacterium JGI 0000113-P07	PATRIC	FALSE	ExactMatch	81.53
BC_3312 (interacts with) Proteobacteria bacterium JGI 0000113-L05	PATRIC	FALSE	ExactMatch	93.66
BC_2330 (interacts with) Proteobacteria bacterium JGI 0000113-L05	PATRIC	FALSE	ExactMatch	87.68
BC_2468 (interacts with) Proteobacteria bacterium JGI 0000113-L05	PATRIC	FALSE	ExactMatch	81.74
BC_2347 (interacts with) Proteobacteria bacterium JGI 0000113-P07	PATRIC	FALSE	ExactMatch	80.12
BC_2347 (interacts with) Proteobacteria bacterium JGI 0000113-L05	PATRIC	FALSE	ExactMatch	80.12
BC_6245 (interacts with) Proteobacteria bacterium JGI 0000113-L05	PATRIC	FALSE	ExactMatch	80.54
BC_5053 (interacts with) Proteobacteria bacterium JGI 0000113-D06	PATRIC	FALSE	ExactMatch	95.79
BC_4598 (interacts with) Proteobacteria bacterium JGI 0000113-D06	PATRIC	FALSE	ExactMatch	81.44
BC_3613 (interacts with) Poribacteria bacterium 3G	SpogeV2	FALSE	ExactMatch	82.3
BC_3613 (interacts with) Poribacteria bacterium 3G	PATRIC	FALSE	ExactMatch	82.3
BC_4140 (interacts with) Poribacteria bacterium 3G	SpogeV2	FALSE	ExactMatch	85.6
BC_4140 (interacts with) Poribacteria bacterium 3G	PATRIC	FALSE	ExactMatch	85.6
BC_3040 (interacts with) TMED95_Pseudomonas	Tmed	FALSE	ExactMatch	83.92
BC_3040 (interacts with) TMED5_Ponticaulis	Tmed	FALSE	tRNAMatch	98.61
BC_3040 (interacts with) Ponticaulis koreensis DSM 19734	PATRIC	FALSE	tRNAMatch	98.61
BC_1178 (interacts with) Oligella urethralis DNF00040	PATRIC	FALSE	PATRIC_CRISPR	96.67
BC_1178 (interacts with) Oligella urethralis DNF00040	PATRIC	FALSE	PATRIC_CRISPR	96.67
BC_4864 (interacts with) Cyanobacteria_SubsectionI_FamilyI_bin9	SpogeV2	FALSE	SpongeMicrobiome_CRISPR	96.67
BC_4864 (interacts with) Candidatus Synechococcus spongiarum strain LMB bulk15N	PATRIC	FALSE	PATRIC_CRISPR	96.67
BC_7010 (interacts with) Cyanobacteria_SubsectionI_FamilyI_bin9	SpogeV2	FALSE	SpongeMicrobiome_CRISPR	96.67
BC_7010 (interacts with) Candidatus Synechococcus spongiarum strain LMB bulk15N	PATRIC	FALSE	PATRIC_CRISPR	96.67
BC_3675 (interacts with) Methanocaldococcus vulcanius M7	PATRIC	FALSE	PATRIC_CRISPR	94.74
BC_2402 (interacts with) Methanocaldococcus vulcanius M7	PATRIC	FALSE	PATRIC_CRISPR	94.74
BC_4374 (interacts with) Marinomonas sp. MED121	PATRIC	FALSE	PATRIC_CRISPR	96.88
BC_4734 (interacts with) gamma proteobacterium SCGC AAA160-D02	PATRIC	FALSE	ExactMatch	80.6
BC_1739 (interacts with) Flavobacterium succinicans strain DD5b	PATRIC	FALSE	PATRIC_CRISPR	95.45
BC_2146 (interacts with) Flavobacterium succinicans strain DD5b	PATRIC	FALSE	PATRIC_CRISPR	100
BC_5365 (interacts with) Endozoicomonas numazuensis strain DSM 25634	PATRIC	FALSE	ExactMatch	80.97
BC_5935 (interacts with) Candidatus Pelagibacter ubique strain SCGC AAA795-G15	PATRIC	FALSE	ExactMatch	80.81
BC_2506 (interacts with) Campylobacter fetus subsp. testudinum strain D4335	PATRIC	FALSE	PATRIC_CRISPR	95
BC_2506 (interacts with) Campylobacter fetus subsp. testudinum strain 85-387	PATRIC	FALSE	PATRIC_CRISPR	95
BC_2506 (interacts with) Campylobacter fetus subsp. testudinum strain 12S02847-1	PATRIC	FALSE	PATRIC_CRISPR	95
BC_2317 (interacts with) Proteobacteria bacterium JGI 0000113-L05	PATRIC	FALSE	ExactMatch	87.23
BC_2317 (interacts with) Bacillus cereus BAG2O-3	PATRIC	FALSE	PATRIC_CRISPR	94.74
BC_5759 (interacts with) Serratia marcescens subsp. marcescens strain 950196656	PATRIC	FALSE	PATRIC_CRISPR	96.88
BC_5759 (interacts with) Serratia marcescens subsp. marcescens strain 950196656	PATRIC	FALSE	PATRIC_CRISPR	100
BC_5759 (interacts with) Serratia marcescens subsp. marcescens strain 950174583	PATRIC	FALSE	PATRIC_CRISPR	100
BC_5759 (interacts with) Serratia marcescens subsp. marcescens strain 950172946/950172838	PATRIC	FALSE	PATRIC_CRISPR	96.88
BC_5759 (interacts with) Serratia marcescens subsp. marcescens strain 950172946/950172838	PATRIC	FALSE	PATRIC_CRISPR	100
BC_5759 (interacts with) Serratia marcescens subsp. marcescens strain 950166381	PATRIC	FALSE	PATRIC_CRISPR	100
BC_5759 (interacts with) Serratia marcescens subsp. marcescens strain 950166381	PATRIC	FALSE	PATRIC_CRISPR	96.88
BC_5759 (interacts with) Serratia marcescens subsp. marcescens strain 950166381	PATRIC	FALSE	PATRIC_CRISPR	96.88
BC_5759 (interacts with) Serratia marcescens subsp. marcescens strain 950165859	PATRIC	FALSE	PATRIC_CRISPR	100
BC_5759 (interacts with) Serratia marcescens subsp. marcescens strain 950165859	PATRIC	FALSE	PATRIC_CRISPR	100
BC_5759 (interacts with) Serratia marcescens subsp. marcescens strain 950165859	PATRIC	FALSE	PATRIC_CRISPR	100
BC_5759 (interacts with) Serratia marcescens subsp. marcescens strain 950165859	PATRIC	FALSE	PATRIC_CRISPR	96.88
BC_5759 (interacts with) Serratia marcescens subsp. marcescens strain 950165859	PATRIC	FALSE	PATRIC_CRISPR	100
BC_5759 (interacts with) Serratia marcescens subsp. marcescens strain 950165859	PATRIC	FALSE	PATRIC_CRISPR	96.88
BC_5759 (interacts with) Serratia marcescens subsp. marcescens strain 950164094	PATRIC	FALSE	PATRIC_CRISPR	96.88
BC_5759 (interacts with) Serratia marcescens subsp. marcescens strain 950164094	PATRIC	FALSE	PATRIC_CRISPR	100
BC_5759 (interacts with) Serratia marcescens subsp. marcescens strain 950163360	PATRIC	FALSE	PATRIC_CRISPR	96.88
BC_5759 (interacts with) Serratia marcescens subsp. marcescens strain 950163360	PATRIC	FALSE	PATRIC_CRISPR	100
BC_5759 (interacts with) Serratia marcescens subsp. marcescens strain 950163360	PATRIC	FALSE	PATRIC_CRISPR	96.88
BC_5759 (interacts with) Serratia marcescens subsp. marcescens strain 9501453777	PATRIC	FALSE	PATRIC_CRISPR	100
BC_5759 (interacts with) Serratia marcescens subsp. marcescens strain 9501453777	PATRIC	FALSE	PATRIC_CRISPR	96.88
BC_5759 (interacts with) Serratia marcescens subsp. marcescens strain 9501453777	PATRIC	FALSE	PATRIC_CRISPR	100
BC_5759 (interacts with) Serratia marcescens subsp. marcescens strain 950005607	PATRIC	FALSE	PATRIC_CRISPR	96.88
BC_5759 (interacts with) Serratia marcescens subsp. marcescens strain 950005607	PATRIC	FALSE	PATRIC_CRISPR	100
BC_5759 (interacts with) Serratia marcescens strain sicaria	PATRIC	FALSE	ExactMatch	94.03
BC_5759 (interacts with) Serratia marcescens strain gn2716	PATRIC	FALSE	PATRIC_CRISPR	100
BC_5759 (interacts with) Serratia marcescens subsp. marcescens strain 946252515	PATRIC	FALSE	PATRIC_CRISPR	100
BC_5759 (interacts with) Serratia marcescens subsp. marcescens strain 946252515	PATRIC	FALSE	PATRIC_CRISPR	100
BC_5759 (interacts with) Serratia marcescens subsp. marcescens strain 946252515	PATRIC	FALSE	PATRIC_CRISPR	100
BC_5759 (interacts with) Serratia marcescens subsp. marcescens strain 946252515	PATRIC	FALSE	PATRIC_CRISPR	100
BC_5759 (interacts with) Serratia marcescens subsp. marcescens strain 946252515	PATRIC	FALSE	PATRIC_CRISPR	96.88
BC_5759 (interacts with) Serratia marcescens subsp. marcescens strain 946252515	PATRIC	FALSE	PATRIC_CRISPR	96.88
BC_5759 (interacts with) Serratia marcescens strain ML2637	PATRIC	FALSE	PATRIC_CRISPR	96.88
BC_5759 (interacts with) Serratia marcescens strain ML2637	PATRIC	FALSE	PATRIC_CRISPR	100
